# Supplementary material for: Cross-tissue analysis of blood and brain epigenome-wide association studies in Alzheimer’s disease
Source: Nat Commun. 2022 Aug 18;13:4852. doi: 10.1038/s41467-022-32475-x (PMC9388493; doi:10.1038/s41467-022-32475-x)
Supplement: Supplementary file 4 — Supplementary Data 1-16 [file 41467_2022_32475_MOESM4_ESM.xlsx]

## Sheet: S1
	Supplementary Data 1 Demographic characteristics of the subjects.
	Diagnosis Groups	samples	subjects1	females	age in years2
		(n)	(n)	n (%)	mean (sd)
	ADNI
	Cognitive Normal (CN)	501	214	109 (50.93%)	76.83 (6.49)
	Alzheimer's disease (AD)	292	92	32 (34.78%)	77.85 (6.95)
	All	793	306	141 (46.08%)	77.13 (6.64)
	AIBL
	Cognitive Normal (CN)	356	356	191 (53.65%)	72.13 (5.27)
	Alzheimer's disease (AD)	135	135	77 (57.04%)	76.64 (5.85)
	All	491	491	268 (54.58%)	73.37 (5.79)
	AddNeuroMed
	Cognitive Normal (CN)	88	88	54 (61.63%)	73.75 (5.36)
	Alzheimer's disease (AD)	83	83	53 (63.86%)	76.78 (5.74)
	All	171	171	107 (62.57%)	75.22 (5.74)
	1 for the longitudinal ADNI dataset, sample size at visit 1
	2 for the longitudinal ADNI dataset, age was computed from samples at visit 1

## Sheet: S2
	Supplementary Data 2 A total of 50 CpGs were significantly associated with AD diagnosis in the meta-analysis of blood samples in ADNI and AIBL datasets at P-value < 10-5. Inverse-variance weighted fixed-effects meta-analysis models were used to combine cohort-specific results from logistic regression models that included covariate variables age, sex, batch, and immune cell-type proportions. Odds …
				Meta-analysis					ADNI			AIBL			Enhancers		Annotations for CpG
	cpg	chr	pos	OR	OR.CI	pValue	FDR	direction	OR	OR.CI	pValue	OR	OR.CI	pValue	IsEnhancer	Tissue	GREAT_annotation	Islands.UCSC.Relation_to_Island	UCSC_RefGene_Name	UCSC_RefGene_Group
	cg03429569	chr2	176978289	0.945438	(0.926,0.965)	1.19424e-07	0.0367681	--	0.925733	(0.902,0.950)	7.4466e-09	0.979983	(0.947,1.014)	0.24591	No		HOXD10 (-3018)
	cg14195992	chr8	48265917	0.873537	(0.831,0.919)	1.4273e-07	0.0367681	--	0.901257	(0.843,0.964)	0.00232157	0.83857	(0.777,0.905)	6.47558e-06	Yes	endothelial_cell_of_umbilical_vein-Roadmap;CD56-positive_natural_killer_cells-Roadmap;natural_killer_cell-Corces2016;CD14-positive_monocytes-Roadmap;H7;CD3-positive_T_cell-Roadmap;CD8-positive_alpha-beta_T_cell-ENCODE;CD14-positive_monocyte_treated_with_RPMI_d6-Novakovic2016;CD34-positive_mobilized-Roadmap;dendritic_cell_treated_with_Lipopolysaccharide_0_ng-mL_for_0_hour-Garber2017;dendritic_cell…	SPIDR (+92751);CEBPD (+385731)		KIAA0146	Body
	cg10570276	chr20	36810754	1.10828	(1.067,1.152)	1.53293e-07	0.0367681	++	1.11345	(1.057,1.173)	4.72968e-05	1.10199	(1.041,1.167)	0.000880757	No		BPI (-121771);TGM2 (-16981)
	cg14727962	chr5	178784230	0.902836	(0.869,0.938)	2.2186e-07	0.0391188	--	0.920455	(0.878,0.965)	0.000624433	0.869122	(0.813,0.929)	3.69885e-05	No		RUFY1 (-193329);ADAMTS2 (-11800)
	cg03718411	chr5	31280802	0.942158	(0.921,0.964)	2.71823e-07	0.0391188	--	0.924754	(0.891,0.960)	3.54357e-05	0.952767	(0.926,0.981)	0.000964917	No		CDH6 (+86946);DROSHA (+251366)		CDH6	Body
	cg17611752	chr3	46618257	0.93591	(0.912,0.960)	4.42956e-07	0.0531226	--	0.94006	(0.902,0.980)	0.00368952	0.933379	(0.903,0.964)	3.47871e-05	No		TDGF1 (-470)	N_Shore	TDGF1;TDGF1	5'UTR;TSS1500
	cg11920110	chr1	33926658	1.10858	(1.065,1.154)	6.06766e-07	0.0598982	++	1.10296	(1.046,1.163)	0.000299175	1.11643	(1.049,1.189)	0.000561585	Yes	THP_pmaLPS_ATAC_120h;OCI-LY7-ENCODE;Karpas-422-ENCODE;CD19-positive_B_cell-Roadmap;CD14-positive_monocyte_treated_with_LPS_1h-Novakovic2016;B_cell-ENCODE;CD14-positive_monocytes-Roadmap;CD14-positive_monocyte-ENCODE;CD14-positive_monocyte_treated_with_BG_1h-Novakovic2016;CD14-positive_monocyte_treated_with_LPS_d6-Novakovic2016;U937-Engreitz;THP_pmaLPS_ATAC_24h;THP_pmaLPS_ATAC_48h;CD14-positive_mo…	PHC2 (-85465);ZSCAN20 (-11588)
	cg26312191	chr17	80279310	0.909947	(0.877,0.944)	6.65939e-07	0.0598982	--	0.921676	(0.877,0.968)	0.00124986	0.894983	(0.846,0.947)	0.000114244	Yes	CD34-positive_mobilized-Roadmap;CD3-positive_T_cell-Roadmap;CD56-positive_natural_killer_cells-Roadmap;CD4-positive_helper_T_cell-ENCODE;T-cell-ENCODE;CD8-positive_alpha-beta_T_cell-ENCODE;CD4-positive_helper_T_cell-Corces2016;CD8-positive_alpha-beta_T_cell-Corces2016;natural_killer_cell-Corces2016;Jurkat_anti-CD3_PMA_4hr-Engreitz;H1_Derived_Neuronal_Progenitor_Cultured_Cells-Roadmap;dendritic_ce…	CD7 (-3833)		SECTM1	3'UTR
	cg00848167	chr15	89921898	0.894252	(0.855,0.935)	1.03593e-06	0.0794693	--	0.894721	(0.845,0.947)	0.000123023	0.893475	(0.830,0.961)	0.00253486	Yes	CD8-positive_alpha-beta_T_cell-ENCODE;natural_killer_cell-Corces2016;erythroblast-Corces2016	POLG (-43821);RHCG (+117946)	Island	LOC254559	Body
	cg25578124	chr9	124014937	1.1158	(1.068,1.166)	1.20274e-06	0.0794693	++	1.14769	(1.084,1.215)	2.0955e-06	1.06885	(0.996,1.147)	0.06342	Yes	THP1-Engreitz;THP1_LPS_4hr-Engreitz	RAB14 (-50791);GSN (-47134)
	cg05181799	chr3	119500059	0.970853	(0.959,0.983)	1.21485e-06	0.0794693	--	0.961916	(0.946,0.978)	6.1426e-06	0.98001	(0.964,0.997)	0.0196001	No		NR1I2 (-1498)		NR1I2;NR1I2;NR1I2;NR1I2;NR1I2	1stExon;1stExon;TSS1500;5'UTR;5'UTR
	cg13068285	chr8	80522759	1.04501	(1.026,1.064)	1.4603e-06	0.0824762	++	1.05247	(1.025,1.081)	0.000140824	1.03862	(1.014,1.064)	0.00237916	No		STMN2 (-628)		STMN2;STMN2	TSS1500;TSS1500
	cg18262682	chr13	21578733	0.920435	(0.890,0.952)	1.49006e-06	0.0824762	--	0.90228	(0.861,0.945)	1.39287e-05	0.941337	(0.896,0.989)	0.0161257	No		XPO4 (-101785);LATS2 (+56953)		LATS2	Body
	cg13270055	chr22	36960499	0.966888	(0.954,0.980)	1.6547e-06	0.0850474	--	0.963576	(0.944,0.984)	0.000457903	0.969503	(0.952,0.988)	0.000978829	No		EIF3D (-35017);CACNG2 (+139104)		CACNG2	Body
	cg15448385	chr19	40903642	0.878973	(0.833,0.927)	2.10135e-06	0.100804	--	0.876077	(0.828,0.927)	3.71632e-06	0.906881	(0.763,1.078)	0.266691	No		HIPK4 (-7549);PRX (+15631)	N_Shore	PRX;PRX	3'UTR;Body
	cg09402485	chr2	79924440	0.943356	(0.921,0.966)	2.3211e-06	0.104386	--	0.948066	(0.913,0.985)	0.00578381	0.940122	(0.911,0.970)	0.00011923	No		CTNNA2 (+512084);LRRTM1 (+607434)		CTNNA2;CTNNA2;CTNNA2;CTNNA2	Body;Body;Body;Body
	cg15209053	chr10	87426906	0.937421	(0.912,0.963)	2.65637e-06	0.106476	--	0.92147	(0.884,0.960)	0.000107663	0.949371	(0.916,0.984)	0.00418792	No		GRID1 (+699329)		GRID1	Body
	cg10875957	chr6	41122461	0.898967	(0.860,0.940)	2.77936e-06	0.106476	--	0.902224	(0.849,0.959)	0.00100625	0.895341	(0.839,0.955)	0.000828884	No		TREML1 (-392)		TREML1;TREML1;TREML1	TSS1500;TSS1500;TSS1500
	cg11997486	chr6	14100671	1.12852	(1.073,1.187)	2.81148e-06	0.106476	++	1.156	(1.085,1.232)	8.47357e-06	1.08349	(0.997,1.177)	0.0583573	Yes	CD14-positive_monocyte_treated_with_RPMI_d1-Novakovic2016;CD14-positive_monocyte_treated_with_RPMI_d6-Novakovic2016	CD83 (-17201);RNF182 (+175574)
	cg10213353	chr20	60860905	0.923208	(0.893,0.955)	3.23224e-06	0.108083	--	0.941071	(0.898,0.986)	0.0107483	0.904275	(0.861,0.949)	4.82635e-05	Yes	endothelial_cell_of_umbilical_vein-Roadmap	ADRM1 (-17156);OSBPL2 (+47326)		OSBPL2;OSBPL2	Body;Body
	cg25114611	chr6	35696870	0.908525	(0.873,0.946)	3.29005e-06	0.108083	--	0.925358	(0.879,0.974)	0.00327034	0.882666	(0.827,0.942)	0.000161272	Yes	CD8-positive_alpha-beta_T_cell-ENCODE;OCI-LY7-ENCODE;CD34-positive_mobilized-Roadmap;CD3-positive_T_cell-Roadmap;T-cell-ENCODE;Jurkat-Engreitz;Jurkat_anti-CD3_PMA_4hr-Engreitz	FKBP5 (-511)		FKBP5;LOC285847	TSS1500;Body
	cg17010309	chr8	48265853	0.895499	(0.855,0.938)	3.38014e-06	0.108083	--	0.952319	(0.893,1.016)	0.136899	0.837065	(0.782,0.895)	2.33806e-07	Yes	endothelial_cell_of_umbilical_vein-Roadmap;CD56-positive_natural_killer_cells-Roadmap;natural_killer_cell-Corces2016;CD14-positive_monocytes-Roadmap;H7;CD3-positive_T_cell-Roadmap;CD8-positive_alpha-beta_T_cell-ENCODE;CD14-positive_monocyte_treated_with_RPMI_d6-Novakovic2016;CD34-positive_mobilized-Roadmap;dendritic_cell_treated_with_Lipopolysaccharide_0_ng-mL_for_0_hour-Garber2017;dendritic_cell…	SPIDR (+92687);CEBPD (+385795)		SPIDR;SPIDR;SPIDR;SPIDR	Body;Body;Body;Body
	cg16966520	chr1	206786174	1.0471	(1.027,1.068)	3.45475e-06	0.108083	++	1.05246	(1.024,1.082)	0.000319817	1.04204	(1.014,1.071)	0.00293619	No		EIF2D (-271)		LGTN	TSS1500
	cg02672643	chr11	110790527	1.11083	(1.062,1.162)	3.88548e-06	0.11408	++	1.08745	(1.030,1.148)	0.00250942	1.16066	(1.073,1.255)	0.000183964	No		COLCA2 (-379449);ARHGAP20 (-207077)
	cg18020072	chr6	31590640	1.14067	(1.078,1.207)	4.29382e-06	0.11408	++	1.12994	(1.055,1.210)	0.000506077	1.16221	(1.055,1.280)	0.00235314	Yes	THP1_LPS_4hr-Engreitz;CD14-positive_monocyte_treated_with_BG_d6-Novakovic2016	PRRC2A (+2139);BAG6 (+29837)		SNORA38;BAT2	TSS1500;Body
	cg00400760	chr4	15789286	0.900658	(0.861,0.942)	4.54887e-06	0.11408	--	0.857566	(0.800,0.920)	1.6588e-05	0.931757	(0.879,0.988)	0.0172765	No		CD38 (+9386);FGFBP1 (+151077)		CD38	Body
	cg10855395	chr12	125413124	0.954157	(0.935,0.974)	4.58561e-06	0.11408	--	0.954762	(0.930,0.981)	0.0006781	0.953372	(0.925,0.983)	0.0021004	Yes	bipolar_neuron_from_iPSC-ENCODE;CD3-positive_T_cell-Roadmap;H1_Derived_Neuronal_Progenitor_Cultured_Cells-Roadmap;B_cell-ENCODE;CD14-positive_monocytes-Roadmap;GM12878-Roadmap;T-cell-ENCODE;CD14-positive_monocyte-ENCODE;endothelial_cell_of_umbilical_vein-Roadmap;H9-Roadmap;CD34-positive_mobilized-Roadmap;OCI-LY7-ENCODE;CD19-positive_B_cell-Roadmap;CD14-positive_monocyte_treated_with_RPMI_1h-Novak…	UBC (-13231);DHX37 (+60543)
	cg17217195	chr1	3673328	0.922284	(0.891,0.955)	4.63092e-06	0.11408	--	0.892374	(0.847,0.941)	2.25173e-05	0.945713	(0.903,0.990)	0.0172362	No		SMIM1 (-16024);TP73 (+104245)		CCDC27	Body
	cg21821767	chr17	9769170	0.918722	(0.886,0.953)	5.00123e-06	0.11408	--	0.907716	(0.868,0.949)	2.01178e-05	0.941348	(0.884,1.003)	0.0610403	No		RCVRN (+39768);GLP2R (+40303)		GLP2R	Body
	cg18982345	chr2	37845695	0.941331	(0.917,0.966)	5.02955e-06	0.11408	--	0.963016	(0.930,0.997)	0.0335634	0.914622	(0.880,0.951)	7.56801e-06	No		CDC42EP3 (+53639);QPCT (+273979)
	cg19459094	chr5	176856845	0.836633	(0.775,0.903)	5.12519e-06	0.11408	--	0.889804	(0.809,0.979)	0.0164778	0.747789	(0.657,0.851)	9.75511e-06	Yes	CD14-positive_monocyte-ENCODE;CD8-positive_alpha-beta_T_cell-ENCODE;Karpas-422-ENCODE;CD56-positive_natural_killer_cells-Roadmap;CD14-positive_monocytes-Roadmap;THP_pmaLPS_ATAC_1h;THP_pmaLPS_ATAC_24h;SK-N-SH-ENCODE;THP-1_monocyte-VanBortle2017;THP1-Engreitz;THP_pmaLPS_ATAC_96h;dendritic_cell_treated_with_Lipopolysaccharide_100_ng-mL_for_1_hour-Garber2017;dendritic_cell_treated_with_Lipopolysaccha…	PRR7 (-16951);GRK6 (+3002)		GRK6;GRK6;GRK6	Body;Body;Body
	cg22883080	chr22	36841223	1.11178	(1.062,1.164)	5.19136e-06	0.11408	++	1.09742	(1.031,1.168)	0.00336274	1.12874	(1.056,1.207)	0.000400478	Yes	astrocyte-ENCODE	MYH9 (-57161);TXN2 (+36854)
	cg22028323	chr10	98486758	1.08754	(1.049,1.128)	5.23185e-06	0.11408	++	1.07814	(1.027,1.132)	0.00254927	1.09893	(1.042,1.159)	0.000557771	Yes	OCI-LY7-ENCODE;CD19-positive_B_cell-Roadmap;Karpas-422-ENCODE;CD56-positive_natural_killer_cells-Roadmap;CD14-positive_monocyte_treated_with_RPMI_d6-Novakovic2016;B_cell-ENCODE;dendritic_cell_treated_with_Lipopolysaccharide_100_ng-mL_for_1_hour-Garber2017;GM12878-Roadmap;CD14-positive_monocyte_treated_with_BG_d1-Novakovic2016;dendritic_cell_treated_with_Lipopolysaccharide_100_ng-mL_for_6_hour-Gar…	LCOR (-105979);PIK3AP1 (-6488)
	cg08779886	chr11	118392700	1.09478	(1.053,1.138)	5.58663e-06	0.115938	++	1.09815	(1.038,1.162)	0.00121139	1.09173	(1.034,1.152)	0.00142475	Yes	Karpas-422-ENCODE;B_cell-ENCODE;CD34-positive_mobilized-Roadmap	TMEM25 (-9224);KMT2A (+85496)		LOC101929089;LOC101929089;LOC101929089;LOC101929089;LOC101929089;KMT2A;KMT2A	Body;Body;Body;Body;Body;Body;Body
	cg21881364	chr11	72438004	0.815993	(0.747,0.891)	5.63928e-06	0.115938	--	0.833016	(0.752,0.922)	0.000437945	0.76866	(0.646,0.914)	0.00291673	No		PDE2A (-52508);ARAP1 (+25444)	Island	ARAP1	Body
	cg07886485	chr3	58318093	0.934721	(0.908,0.962)	6.0759e-06	0.120662	--	0.927958	(0.891,0.966)	0.000297081	0.942145	(0.903,0.983)	0.00572966	No		PXK (-514)		PXK;PXK;PXK;PXK;PXK;PXK;PXK	TSS1500;TSS1500;TSS1500;TSS1500;TSS1500;TSS1500;TSS1500
	cg05769902	chr6	28733419	0.963499	(0.948,0.979)	6.20447e-06	0.120662	--	0.945912	(0.925,0.967)	1.06307e-06	0.983024	(0.960,1.006)	0.149934	No		SCAND3 (-178308);TRIM27 (+158347)
	cg03546163	chr6	35654363	0.9514	(0.931,0.972)	6.5763e-06	0.123542	--	0.970037	(0.943,0.998)	0.0382803	0.927556	(0.898,0.959)	7.54521e-06	No		TULP1 (-173649);FKBP5 (+41997)	N_Shore	FKBP5;FKBP5;FKBP5;FKBP5	5'UTR;5'UTR;5'UTR;5'UTR
	cg19384697	chr7	76139922	0.946539	(0.924,0.969)	6.72299e-06	0.123542	--	0.955453	(0.925,0.987)	0.00555856	0.935696	(0.903,0.970)	0.00026434	No		UPK3B (+178)		UPK3B;UPK3B;UPK3B;UPK3B	5'UTR;5'UTR;1stExon;1stExon
	cg23963071	chr6	2901712	0.936524	(0.910,0.964)	7.02224e-06	0.123542	--	0.952813	(0.916,0.991)	0.0167036	0.919037	(0.882,0.958)	6.38282e-05	Yes	T-cell-ENCODE;bipolar_neuron_from_iPSC-ENCODE;OCI-LY7-ENCODE;endothelial_cell_of_umbilical_vein-Roadmap;GM12878-Roadmap;dendritic_cell_treated_with_Lipopolysaccharide_100_ng-mL_for_6_hour-Garber2017;CD14-positive_monocyte_treated_with_LPS_1h-Novakovic2016;CD8-positive_alpha-beta_T_cell-Corces2016;CD56-positive_natural_killer_cells-Roadmap;natural_killer_cell-Corces2016;dendritic_cell_treated_with…	SERPINB1 (-59473);SERPINB9 (+1802)		SERPINB9	5'UTR
	cg17612535	chr5	932900	0.909687	(0.873,0.948)	7.03928e-06	0.123542	--	0.898561	(0.849,0.951)	0.000200778	0.922732	(0.868,0.980)	0.00935655	No		NKD2 (-76044);BRD9 (-39962)
	cg17928676	chr19	45414742	0.920461	(0.888,0.954)	7.42641e-06	0.127233	--	0.923019	(0.879,0.969)	0.00134738	0.917372	(0.869,0.968)	0.00171601	Yes	H7;dendritic_cell_treated_with_Lipopolysaccharide_0_ng-mL_for_0_hour-Garber2017;dendritic_cell_treated_with_Lipopolysaccharide_100_ng-mL_for_2_hour-Garber2017;dendritic_cell_treated_with_Lipopolysaccharide_100_ng-mL_for_4_hour-Garber2017;H1-hESC-Roadmap;H9-Roadmap;iPS_DF_19.11_Cell_Line-Roadmap;dendritic_cell_treated_with_Lipopolysaccharide_100_ng-mL_for_30_minute-Garber2017;K562-Roadmap;megakary…	APOC1 (-2762)
	cg17317003	chr7	2728884	0.938072	(0.912,0.965)	7.68404e-06	0.128585	--	0.931703	(0.899,0.966)	0.00013074	0.947586	(0.907,0.990)	0.0167677	No		AMZ1 (+9729);GNA12 (+155074)		AMZ1;AMZ1	5'UTR;5'UTR
	cg09698960	chr15	91498962	0.954173	(0.935,0.974)	8.08533e-06	0.132225	--	0.95905	(0.932,0.987)	0.00372453	0.948666	(0.921,0.978)	0.000601536	Yes	SK-N-SH-ENCODE;B_cell-ENCODE;K562-Roadmap	RCCD1 (+863)	S_Shore	RCCD1;RCCD1	5'UTR;5'UTR
	cg09862283	chr1	1256375	0.826756	(0.760,0.899)	8.39463e-06	0.133864	--	0.85948	(0.774,0.955)	0.00478344	0.773206	(0.673,0.888)	0.000263772	Yes	astrocyte-ENCODE	GLTPD1 (-3772);CPSF3L (+3614)		CPSF3L;CPSF3L;CPSF3L;CPSF3L;CPSF3L;CPSF3L;CPSF3L;CPSF3L;CPSF3L	Body;Body;Body;Body;Body;ExonBnd;ExonBnd;ExonBnd;ExonBnd
	cg21500174	chr2	158794811	1.09513	(1.052,1.140)	8.55758e-06	0.133864	++	1.1184	(1.064,1.176)	1.2293e-05	1.05555	(0.988,1.128)	0.110436	No		UPP2 (+61598);CCDC148 (+518454)
	cg06357748	chr12	1025529	1.05035	(1.028,1.073)	9.26946e-06	0.140832	++	1.07496	(1.045,1.106)	5.69658e-07	1.01624	(0.982,1.051)	0.3505	No		RAD52 (+33359);WNK1 (+163441)		RAD52	Body
	cg06968164	chr13	45629698	0.928965	(0.899,0.960)	9.6407e-06	0.140832	--	0.942117	(0.900,0.986)	0.00970605	0.914836	(0.873,0.959)	0.000217871	Yes	THP_pmaLPS_ATAC_0h;Jurkat_anti-CD3_PMA_4hr-Engreitz;dendritic_cell_treated_with_Lipopolysaccharide_100_ng-mL_for_30_minute-Garber2017;astrocyte-ENCODE;THP_pmaLPS_ATAC_96h;THP_pmaLPS_ATAC_12h;THP_pmaLPS_ATAC_120h	NUFIP1 (-66081);GTF2F2 (-64952)
	cg10022349	chr14	75041541	1.10786	(1.059,1.159)	9.68742e-06	0.140832	++	1.07801	(1.021,1.139)	0.00700691	1.17759	(1.085,1.278)	8.64899e-05	No		LTBP2 (+37493);ISCA2 (+81119)		LTBP2	Body
	cg03763444	chr22	37753688	1.12148	(1.066,1.180)	9.78592e-06	0.140832	++	1.09569	(1.023,1.173)	0.00865403	1.15449	(1.070,1.246)	0.000218632	No		ELFN2 (+69817);CYTH4 (+75265)		ELFN2	Body

## Sheet: S3
	Supplementary Data 3 Information on brain samples used in cross-tissue meta-analysis
		brain sample datasets
		sample size
	Braak stage	ROSMAP	London	Mt Sinai	Gasparoni
	0-2	145	27	56	20
	3-4	420	18	43	8
	5-6	161	62	42	28
	CERAD
	1 (definite)	221	-	-	-
	2 (probable)	240	-	-	-
	3 (possible)	75	-	-	-
	4 (no AD)	190	-	-	-
	Clinical Diagnosis
	Control	229	24	67	32
	MCI	171	-	-	-
	AD	307	53	74	24
	Other	19	30	-
	PMI mean(std)	7.50 (5.81)	-	-	-

## Sheet: S4
	Supplementary Data 4 A total of 97 CpGs were prioritized in cross-tissue analyses. These CpGs reached FDR significance (i.e., FDR < 0.05) in cross-tissue and brain samples meta-analyses, and nominal significance (i.e., P-value < 0.05) in blood samples meta-analysis. The brain samples meta-analysis results were obtained from Zhang et al. (2020) (PMID: 33257653). In brain and blood samples meta-ana…
				meta-analysis P-values			FDR in	P-values in brain datasets					P-values in blood datasets			Annotation
	CpG	chr	pos	brain	blood	cross tissue	cross tissue	GASPARONI	LONDON	MTSINAI	ROSMAP	direction	ADNI	AIBL	direction	IsEnahncer	Tissue	GREAT_annotation
	cg25840926	chr2	20647987	3.17854e-10	0.000544456	2.47954e-10	9.04287e-05	0.236653	0.000150695	0.011213	2.06414e-05	++++	0.0194739	0.0107005	--	Yes	natural_killer_cell-Corces2016;erythroblast-Corces2016;megakaryocyte-erythroid_progenitor-Corces2016;dendritic_cell_treated_with_Lipopolysaccharide_100_ng-mL_for_6_hour-Garber2017	RHOB (+1153);HS1BP3 (+202862)
	cg14103343	chr19	49220223	2.65453e-12	0.0367578	4.93522e-10	9.04287e-05	0.221411	0.00730751	5.44156e-05	6.55537e-08	++++	0.280088	0.0474496	--	No		MAMSTR (+2755);FUT2 (+20992)
	cg12234455	chr19	49220235	1.40487e-11	0.0159492	9.00852e-10	0.000110043	0.161103	0.00491354	4.15138e-05	2.03253e-06	++++	0.149986	0.0438372	--	No		MAMSTR (+2743);FUT2 (+21004)
	cg18137450	chr1	224620806	1.42128e-07	0.000682302	2.59024e-09	0.000140827	0.0831771	0.0910047	0.000396692	0.000208944	++++	0.109898	0.000545774	--	Yes	K562-Roadmap;MM.1S-ENCODE;OCI-LY7-ENCODE;endothelial_cell_of_umbilical_vein-Roadmap;CD14-positive_monocyte_treated_with_RPMI_d6-Novakovic2016;erythroblast-Corces2016;SK-N-SH-ENCODE;THP-1_macrophage-VanBortle2017;THP_pmaLPS_ATAC_72h;CD56-positive_natural_killer_cells-Roadmap;THP_pmaLPS_ATAC_2h;CD4-positive_helper_T_cell-ENCODE;H1-hESC-Roadmap;CD8-positive_alpha-beta_T_cell-ENCODE;THP_pmaLPS_ATAC_0…	WDR26 (+1195);CNIH4 (+76255)
	cg23859635	chr2	42795262	1.74713e-11	0.00757395	7.01089e-09	0.000256923	0.108546	2.957e-06	0.00035442	0.0010332	++++	0.196085	0.00925273	--	No		MTA3 (-395)
	cg14019523	chr14	94407033	2.06608e-09	0.00657803	1.46439e-08	0.00048786	0.415802	0.0118551	0.00337989	5.17102e-06	----	0.0382899	0.0765709	++	No		PRIMA1 (-152207);ASB2 (+36104)
	cg05157625	chr14	93153553	9.79137e-12	0.0381212	2.14097e-08	0.000603529	0.130333	8.49681e-05	0.00660178	3.24973e-06	++++	0.0152886	0.524644	++	No		LGMN (+61471);RIN3 (+173436)
	cg13374901	chr20	60639404	1.93557e-09	0.0412744	6.13792e-08	0.00124962	0.364173	0.000651648	0.14638	2.85222e-07	++++	0.436675	0.0200515	--	Yes	erythroblast-Corces2016	TAF4 (+1462);CDH4 (+811923)
	cg00682096	chr17	46672924	2.91555e-09	0.00471535	7.23478e-08	0.00132564	0.0442467	0.000206678	0.00135771	0.002209	++++	0.0211209	0.10082	--	No		HOXB5 (-1602)
	cg14622996	chr6	32109801	3.69355e-07	0.000973631	7.99264e-08	0.00133137	0.705252	0.00109296	0.0231906	0.000574261	----	0.080853	0.00230496	++	No		FKBPL (-11734);PRRT1 (+9928)
	cg22507723	chr12	58131768	5.98787e-11	0.0331507	8.59115e-08	0.00136884	0.108695	4.67149e-05	9.86329e-05	0.000537243	++++	0.134648	0.12934	--	Yes	bipolar_neuron_from_iPSC-ENCODE;erythroblast-Corces2016;H1_Derived_Neuronal_Progenitor_Cultured_Cells-Roadmap	AGAP2 (+261)
	cg27624319	chr20	33147017	4.60349e-10	0.00807493	9.19515e-08	0.00138673	0.00777073	0.000185565	0.000501197	0.00552001	++++	0.0832447	0.0415577	--	No		MAP1LC3A (+12360);PIGU (+117872)
	cg03499943	chr10	126211704	2.96652e-06	0.00021456	9.65601e-08	0.00138673	0.00283156	0.0392803	0.514944	0.000464948	++++	0.0114787	0.00651657	--	No		LHPP (+61301);FAM53B (+220915)
	cg17801546	chr1	167090974	8.76071e-06	0.00218836	1.0217e-07	0.00138673	0.503497	0.162678	0.00111701	0.00132942	----	0.0645521	0.000795737	--	Yes	H9-Roadmap;H7;iPS_DF_19.11_Cell_Line-Roadmap;CD14-positive_monocyte_treated_with_LPS_d6-Novakovic2016	POU2F1 (-99092);DUSP27 (+27693)
	cg18046677	chr19	49220142	2.04597e-09	0.0250987	1.50138e-07	0.001572	0.300117	0.00271345	0.000310747	8.51682e-05	++++	0.265956	0.0457566	--	No		MAMSTR (+2836);FUT2 (+20911)
	cg10078511	chr15	39872032	6.29101e-07	0.000484717	2.2039e-07	0.00212538	0.565717	0.00170965	0.000350309	0.0132596	++++	0.076646	0.00201875	--	Yes	astrocyte-ENCODE;H7	THBS1 (-1262)
	cg01353646	chr12	58132733	1.19921e-10	0.0461106	2.75932e-07	0.0024076	0.169514	0.000456527	8.54474e-05	0.00021958	++++	0.592409	0.0254133	--	Yes	bipolar_neuron_from_iPSC-ENCODE;SK-N-SH-ENCODE;H1_Derived_Neuronal_Progenitor_Cultured_Cells-Roadmap;H1-hESC-Roadmap	AGAP2 (-705)
	cg08027484	chr6	10556523	2.44171e-09	0.0242511	2.91192e-07	0.00242395	0.165817	0.000321116	0.000190949	0.00288928	++++	0.000234443	0.674687	+-	No		GCNT6 (-77470);GCNT2 (+27935)
	cg19256813	chr12	117627286	1.07688e-07	0.00492401	2.97557e-07	0.00242395	0.777604	0.00168484	0.000294583	0.00107351	++++	0.167369	0.0101868	--	Yes	CD56-positive_natural_killer_cells-Roadmap;astrocyte-ENCODE;endothelial_cell_of_umbilical_vein-Roadmap;SK-N-SH-ENCODE;CD14-positive_monocyte_treated_with_RPMI_d1-Novakovic2016;CD14-positive_monocyte_treated_with_BG_4h-Novakovic2016	FBXO21 (+975)
	cg15475323	chr19	49220102	4.38145e-09	0.0176824	3.02734e-07	0.00242395	0.438718	0.000891993	0.000952676	0.000292055	++++	0.129422	0.0677339	--	No		MAMSTR (+2876);FUT2 (+20871)
	cg02798280	chr19	39087135	5.86277e-09	0.0163844	3.04264e-07	0.00242395	0.0490313	0.000839046	0.00918718	0.000484029	++++	0.107382	0.0742418	--	No		MAP4K1 (+21429);RYR1 (+162666)
	cg14324675	chr6	31554848	1.17944e-05	8.81144e-05	3.16415e-07	0.00246712	0.708447	0.00873783	0.0994173	0.0013822	----	0.000503621	0.0511942	++	Yes	CD14-positive_monocyte_treated_with_BG_d1-Novakovic2016;CD14-positive_monocyte-Novakovic2016;CD14-positive_monocyte_treated_with_RPMI_4h-Novakovic2016	LTB (-4647);LST1 (-129)
	cg26321999	chr6	30854011	2.70048e-08	0.0327102	3.90562e-07	0.00286253	0.156218	0.0424382	0.00540588	1.27092e-05	++++	0.14261	0.120297	--	Yes	T-cell-ENCODE;H1_Derived_Neuronal_Progenitor_Cultured_Cells-Roadmap;K562-Roadmap;H9-Roadmap;H7;iPS_DF_19.11_Cell_Line-Roadmap;induced_pluripotent_stem_cell-ENCODE;H1-hESC-Roadmap;SK-N-SH-ENCODE	GTF2H4 (-21950);DDR1 (+2151)
	cg01132696	chr6	33048558	1.01658e-08	0.0237426	4.07714e-07	0.00292965	0.0653207	0.000590938	0.0138917	0.00058584	++++	0.636475	0.00176984	--	No		HLA-DPA1 (-72)
	cg03389133	chr22	37608611	9.32127e-07	0.000984978	4.29614e-07	0.00297781	0.0363133	0.000414632	0.094548	0.00734998	++++	0.0122078	0.0310175	--	No		SSTR3 (-250)
	cg24947456	chr12	57441432	6.29529e-05	6.5552e-05	4.80428e-07	0.00326035	0.853792	0.00182886	0.00500381	0.0515587	----	0.046972	6.79834e-05	--	Yes	CD14-positive_monocytes-Roadmap;CD14-positive_monocyte-ENCODE;CD19-positive_B_cell-Roadmap;THP1-Engreitz;CD14-positive_monocyte_treated_with_BG_1h-Novakovic2016;THP_pmaLPS_ATAC_2h;CD56-positive_natural_killer_cells-Roadmap;THP1_LPS_4hr-Engreitz;Jurkat-Engreitz;CD14-positive_monocyte-Novakovic2016;U937-Engreitz;THP_pmaLPS_ATAC_1h;Jurkat_anti-CD3_PMA_4hr-Engreitz;THP_pmaLPS_ATAC_96h;U937_LPS_4hr-En…	TAC3 (-31108);MYO1A (+3117)
	cg26402660	chr7	27179268	5.3355e-08	0.0229775	6.53435e-07	0.00399785	0.209229	0.00428099	0.00335721	0.000243434	++++	0.16137	0.0690857	--	Yes	H1_Derived_Neuronal_Progenitor_Cultured_Cells-Roadmap;iPS_DF_19.11_Cell_Line-Roadmap;erythroblast-Corces2016;H9-Roadmap;SK-N-SH-ENCODE	HOXA4 (-8851);HOXA5 (+4019)
	cg08433504	chr15	39872071	3.27385e-08	0.00377688	7.55535e-07	0.00439485	0.203153	0.000232862	0.000176005	0.0187748	++++	0.274231	0.00450009	--	Yes	astrocyte-ENCODE;H7	THBS1 (-1223)
	cg07207652	chr17	45798257	1.97951e-07	0.00407322	9.45043e-07	0.00487925	0.0536351	5.37917e-05	0.0266983	0.012484	++++	0.045759	0.0368842	--	Yes	T-cell-ENCODE;CD8-positive_alpha-beta_T_cell-ENCODE;CD3-positive_T_cell-Roadmap;natural_killer_cell-Corces2016;CD8-positive_alpha-beta_T_cell-Corces2016	TBX21 (-12353);TBKBP1 (+25628)
	cg03193328	chr7	65746852	2.96884e-07	0.0109148	9.45324e-07	0.00487925	0.349869	0.00376301	0.107774	9.83302e-05	----	0.0773229	0.0581894	++	Yes	astrocyte-ENCODE;megakaryocyte-erythroid_progenitor-Corces2016;CD14-positive_monocyte-Novakovic2016;CD14-positive_monocyte_treated_with_RPMI_1h-Novakovic2016;CD14-positive_monocyte_treated_with_BG_1h-Novakovic2016;U937-Engreitz;U937_LPS_4hr-Engreitz;CD14-positive_monocyte_treated_with_LPS_1h-Novakovic2016;CD14-positive_monocyte_treated_with_RPMI_d6-Novakovic2016	KCTD7 (-458791);TPST1 (+76667)
	cg11832281	chr10	11211022	1.73787e-05	0.00569756	1.22513e-06	0.00597812	0.251169	0.0101025	0.0757422	0.00384423	----	0.337707	0.00014713	--	No		CELF2 (+151130);USP6NL (+363252)
	cg04055490	chr17	8059012	3.37505e-05	0.000575933	1.3086e-06	0.00607032	0.583119	0.0195973	0.208892	0.0010001	++++	0.0543958	0.00286839	--	Yes	T-cell-ENCODE	PER1 (-3260)
	cg27409802	chr3	188664928	1.01654e-06	0.00690319	1.56732e-06	0.00675725	0.0621215	0.224998	0.286183	1.35262e-05	----	0.0257737	0.11786	--	Yes	CD14-positive_monocyte_treated_with_BG_d6-Novakovic2016;CD14-positive_monocyte-Novakovic2016;CD4-positive_helper_T_cell-ENCODE;CD14-positive_monocyte_treated_with_LPS_4h-Novakovic2016;CD14-positive_monocyte_treated_with_LPS_1h-Novakovic2016	TPRG1 (-224835);LPP (+734208)
	cg21578596	chr6	32906460	3.75617e-05	0.00296059	2.05483e-06	0.0084609	0.714642	0.0199874	0.0368318	0.0038318	----	0.270235	0.000166875	--	No		HLA-DMB (+2387);PSMB9 (+84523)
	cg19622662	chr1	167090972	2.12971e-06	0.00188052	2.14015e-06	0.0087143	0.312891	0.00584073	0.00608306	0.00679136	----	0.00747683	0.113013	--	Yes	H9-Roadmap;H7;iPS_DF_19.11_Cell_Line-Roadmap;CD14-positive_monocyte_treated_with_LPS_d6-Novakovic2016	POU2F1 (-99094);DUSP27 (+27691)
	cg16358034	chr5	53815303	0.000321886	3.93239e-05	2.35954e-06	0.00923004	0.847279	0.0320741	0.0524862	0.0225622	++++	0.120274	1.52516e-05	--	Yes	MM.1S-ENCODE;CD14-positive_monocytes-Roadmap	SNX18 (+1711);ESM1 (+466188)
	cg23849826	chr15	39872186	3.75805e-07	0.00130414	2.39275e-06	0.00923004	0.557074	0.00022934	0.000892711	0.0343271	++++	0.275147	0.00121721	--	Yes	astrocyte-ENCODE;H7;U937-Engreitz	THBS1 (-1108)
	cg01874730	chr16	57406425	1.30459e-07	0.0035981	2.64865e-06	0.00990442	0.980262	6.33235e-05	0.0165233	0.00235677	++++	0.0340839	0.0458855	--	No		CX3CL1 (+56)
	cg06357748	chr12	1025529	8.24793e-05	9.26946e-06	2.75769e-06	0.010208	0.962419	0.00861006	0.0244544	0.0146787	+---	5.69658e-07	0.3505	++	No		RAD52 (+33359);WNK1 (+163441)
	cg24874003	chr19	2602614	2.59768e-07	0.0190681	3.25373e-06	0.0113559	0.574213	0.0027687	0.0388411	0.000169948	++++	0.475491	0.00996931	--	Yes	H7;iPS_DF_19.11_Cell_Line-Roadmap	GNG7 (+100093);GADD45B (+126490)
	cg08900409	chr19	18475669	0.00025289	0.00018741	4.51183e-06	0.0132207	0.96679	0.4101	0.0467902	0.000551412	+---	0.00154376	0.0392926	++	Yes	endothelial_cell_of_umbilical_vein-Roadmap;astrocyte-ENCODE;induced_pluripotent_stem_cell-ENCODE;iPS_DF_19.11_Cell_Line-Roadmap;SK-N-SH-ENCODE;CD34-positive_mobilized-Roadmap;H7;K562-Roadmap;THP_pmaLPS_ATAC_6h;THP_pmaLPS_ATAC_96h;THP-1_macrophage-VanBortle2017;THP_pmaLPS_ATAC_48h;THP_pmaLPS_ATAC_24h;THP_pmaLPS_ATAC_120h;THP_pmaLPS_ATAC_72h	GDF15 (-21299);PGPEP1 (+24273)
	cg11442608	chr15	81456832	2.46359e-07	0.015524	4.54565e-06	0.0132207	0.99914	0.00879911	0.00752378	3.49181e-05	+---	0.0801459	0.0931655	++	Yes	K562-Roadmap	IL16 (-60909);MESDC1 (+163538)
	cg25432336	chr2	20648580	3.65024e-09	0.0404873	5.31166e-06	0.0143568	0.191319	1.82082e-06	0.0294022	0.0112475	++++	0.329594	0.0193507	++	Yes	CD3-positive_T_cell-Roadmap;SK-N-SH-ENCODE	RHOB (+1746);HS1BP3 (+202269)
	cg22159815	chr1	207975264	2.9383e-05	0.00256968	5.51767e-06	0.0147593	0.513233	0.0199903	0.253445	0.00100401	----	0.0459361	0.0172748	++	No		CD46 (+49863);CD34 (+109483)
	cg22787468	chr17	27309113	7.05546e-07	0.0202844	6.17903e-06	0.0161742	0.152723	0.001591	0.0747814	0.00107734	----	0.264099	0.0322076	++	Yes	CD8-positive_alpha-beta_T_cell-ENCODE;OCI-LY7-ENCODE;CD14-positive_monocyte-ENCODE;CD14-positive_monocytes-Roadmap;CD34-positive_mobilized-Roadmap;T-cell-ENCODE;dendritic_cell_treated_with_Lipopolysaccharide_100_ng-mL_for_4_hour-Garber2017;dendritic_cell_treated_with_Lipopolysaccharide_0_ng-mL_for_0_hour-Garber2017;CD19-positive_B_cell-Roadmap;dendritic_cell_treated_with_Lipopolysaccharide_100_ng…	PHF12 (-30325);SEZ6 (+24203)
	cg14009688	chr7	134464242	4.51756e-05	0.00109492	6.34135e-06	0.0162882	0.0758922	0.025706	0.137559	0.00855203	++++	0.00125082	0.151574	--	No		CALD1 (-159)
	cg11067407	chr11	113599852	1.94252e-06	0.0151224	6.48928e-06	0.0162882	0.279611	0.0297323	0.000797153	0.00380425	----	0.0812626	0.0885956	++	Yes	dendritic_cell_treated_with_Lipopolysaccharide_100_ng-mL_for_2_hour-Garber2017;CD14-positive_monocyte_treated_with_RPMI_d6-Novakovic2016;CD14-positive_monocyte_treated_with_LPS_d6-Novakovic2016;CD14-positive_monocyte_treated_with_BG_d6-Novakovic2016;dendritic_cell_treated_with_Lipopolysaccharide_0_ng-mL_for_0_hour-Garber2017	TMPRSS5 (-22758);ZW10 (+44681)
	cg00118783	chr16	1069760	0.000106967	0.000186418	6.73099e-06	0.0165693	0.429962	0.000739744	0.186081	0.0849707	++++	5.42505e-05	0.0767874	--	Yes	H1_Derived_Neuronal_Progenitor_Cultured_Cells-Roadmap	SSTR5 (-59021);SOX8 (+37953)
	cg16970323	chr20	42697667	3.47181e-07	0.00972428	7.10442e-06	0.0172418		0.000431931	0.000228727		--	0.138774	0.0140418	--	Yes	MM.1S-ENCODE;CD14-positive_monocyte_treated_with_LPS_1h-Novakovic2016;THP1_LPS_4hr-Engreitz;THP1-Engreitz;U937-Engreitz;T-cell-ENCODE;CD14-positive_monocyte_treated_with_LPS_4h-Novakovic2016;THP_pmaLPS_ATAC_2h;THP_pmaLPS_ATAC_24h;THP_pmaLPS_ATAC_48h;THP-1_macrophage-VanBortle2017;THP_pmaLPS_ATAC_0h;CD14-positive_monocytes-Roadmap;THP_pmaLPS_ATAC_120h;CD14-positive_monocyte-ENCODE;CD14-positive_mo…	JPH2 (+118551);TOX2 (+154164)
	cg14778169	chr7	82073751	1.57396e-06	0.0136224	7.61918e-06	0.0183694	0.182733	0.00300267	0.00678126	0.00989236	++++	0.258053	0.0131162	--	No		CACNA2D1 (-638)
	cg13925686	chr17	7239643	5.28735e-07	0.0128594	8.1765e-06	0.0187221	0.0626632	0.000114808	0.0308549	0.0161193	----	0.0682961	0.0905056	--	No		ACAP1 (-205)
	cg10993086	chr1	159919350	6.82252e-06	0.00295349	8.19671e-06	0.0187221	0.404274	7.15239e-05	0.329501	0.00653476	----	0.0264875	0.047939	++	No		IGSF9 (-3965)
	cg22122808	chr17	61511683	1.07522e-05	0.0127198	8.29907e-06	0.0187735	0.188098	0.100742	0.0347459	0.000786834	----	0.0811942	0.0611798	++	Yes	CD34-positive_mobilized-Roadmap;dendritic_cell_treated_with_Lipopolysaccharide_0_ng-mL_for_0_hour-Garber2017;CD14-positive_monocyte_treated_with_BG_d6-Novakovic2016;SK-N-SH-ENCODE	CYB561 (+11862);TANC2 (+424767)
	cg02268192	chr14	92981666	2.43524e-06	0.0380609	8.88766e-06	0.0198597	0.301775	2.40148e-05	0.495566	0.00351227	----	0.796987	5.27089e-05	+-	Yes	CD19-positive_B_cell-Roadmap;CD14-positive_monocytes-Roadmap	RIN3 (+1549);LGMN (+233358)
	cg09498948	chr8	93116100	2.08114e-08	0.0229863	9.04562e-06	0.0200902	0.251748	1.05389e-06	0.0170587	0.014909	++++	0.0192526	0.34631	++	Yes	CD34-positive_mobilized-Roadmap;H9-Roadmap;H1_Derived_Neuronal_Progenitor_Cultured_Cells-Roadmap;induced_pluripotent_stem_cell-ENCODE;bipolar_neuron_from_iPSC-ENCODE;THP_pmaLPS_ATAC_0h;megakaryocyte-erythroid_progenitor-Corces2016;astrocyte-ENCODE;iPS_DF_19.11_Cell_Line-Roadmap;H1-hESC-Roadmap;endothelial_cell_of_umbilical_vein-Roadmap;H7	RUNX1T1 (-8395);TRIQK (+862273)
	cg03871267	chr5	67483475	1.86158e-07	0.0473439	9.65328e-06	0.0207014	0.595429	0.00100398	0.106691	0.000104863	++++	0.261549	0.0903374	--	Yes	H7;H9-Roadmap;induced_pluripotent_stem_cell-ENCODE	CD180 (-990849);PIK3R1 (-28073)
	cg21524899	chr1	225662606	1.01111e-06	0.0104884	9.76884e-06	0.0208135	0.524246	0.000196465	0.0487204	0.00813333	++++	0.585257	0.000701865	--	No		LBR (-46088);ENAH (+178238)
	cg16908123	chr1	244486252	0.000151812	0.000886315	1.05706e-05	0.0220956	0.160419	0.0336517	0.515597	0.00324974	----	0.00920745	0.0354124	++	Yes	endothelial_cell_of_umbilical_vein-Roadmap;K562-Roadmap;CD56-positive_natural_killer_cells-Roadmap;THP_pmaLPS_ATAC_96h;CD14-positive_monocyte_treated_with_BG_d1-Novakovic2016;THP_pmaLPS_ATAC_72h;THP_pmaLPS_ATAC_12h;THP_pmaLPS_ATAC_48h;CD14-positive_monocyte_treated_with_RPMI_1h-Novakovic2016;astrocyte-ENCODE;CD14-positive_monocyte_treated_with_BG_4h-Novakovic2016;CD14-positive_monocyte_treated_wi…	ADSS (+129184);ZBTB18 (+271668)
	cg03636930	chr8	1094826	0.00027629	0.000412005	1.11247e-05	0.0220956	0.79738	0.0011074		0.00835966	---	0.00116013	0.102032	--	No		TDRP (-599046);DLGAP2 (-354706)
	cg03520644	chr1	103574523	3.19729e-05	0.00253523	1.18208e-05	0.0225619	0.0111885	0.0760015	0.0384687	0.0240345	++++	0.07634	0.0113405	++	No		COL11A1 (-477)
	cg01642550	chr16	89098327	8.99377e-06	0.00453303	1.21475e-05	0.0229021	0.53837	8.49475e-05	0.0961602	0.0256544	----	0.198663	0.0026095	--	Yes	CD14-positive_monocyte-ENCODE;THP-1_monocyte-VanBortle2017;CD14-positive_monocyte_treated_with_LPS_d6-Novakovic2016;CD14-positive_monocyte_treated_with_RPMI_4h-Novakovic2016;CD14-positive_monocytes-Roadmap;U937_LPS_4hr-Engreitz;U937-Engreitz;Jurkat_anti-CD3_PMA_4hr-Engreitz	ACSF3 (-61890);CBFA2T3 (-54716)
	cg26360402	chr14	105973994	1.00186e-08	0.03166	1.28498e-05	0.0237571	0.0411163	3.33661e-06	0.00290165	0.0455523	----	0.0421523	0.29325	++	No		TMEM121 (-18946);C14orf80 (+16409)
	cg11871991	chr15	83240213	5.43839e-06	0.00646318	1.33842e-05	0.0241616	0.325375	0.0249599	0.000140959	0.0296463	++++	0.0325017	0.0912387	--	No		RPS17L (-30899);CPEB1 (+76515)
	cg11744817	chr6	166876826	0.000104866	0.000467211	1.35491e-05	0.0243394	0.244273	0.00555622	0.0223266	0.0749245	----	0.00124483	0.092466	++	Yes	CD34-positive_mobilized-Roadmap;B_cell-ENCODE;Karpas-422-ENCODE	MPC1 (-80341);RPS6KA2 (+399213)
	cg24867468	chr17	76109222	0.000112936	0.00357197	1.37653e-05	0.0244714	0.734609	0.31447	0.0171686	0.000959785	++++	0.0612474	0.0239096	--	Yes	CD3-positive_T_cell-Roadmap;CD19-positive_B_cell-Roadmap;CD8-positive_alpha-beta_T_cell-ENCODE;CD4-positive_helper_T_cell-ENCODE;Karpas-422-ENCODE;CD56-positive_natural_killer_cells-Roadmap;CD8-positive_alpha-beta_T_cell-Corces2016;Jurkat_anti-CD3_PMA_4hr-Engreitz;SK-N-SH-ENCODE;natural_killer_cell-Corces2016	TMC6 (+15556);TNRC6C (+108086)
	cg20372886	chr3	42094749	4.02917e-05	0.00203193	1.41084e-05	0.0245033	0.579942	0.00524438	0.0840957	0.0107422	++++	0.0391152	0.0210819	--	Yes	endothelial_cell_of_umbilical_vein-Roadmap;H1_Derived_Neuronal_Progenitor_Cultured_Cells-Roadmap	ULK4 (-90828);TRAK1 (-37813)
	cg02189760	chr19	49842655	9.44065e-06	0.0108734	1.47171e-05	0.0250836	0.537883	0.00317411	0.0510268	0.00893045	++++	0.72312	7.3195e-05	--	Yes	induced_pluripotent_stem_cell-ENCODE;H9-Roadmap;H1_Derived_Neuronal_Progenitor_Cultured_Cells-Roadmap;Karpas-422-ENCODE;iPS_DF_19.11_Cell_Line-Roadmap;H7;CD14-positive_monocyte_treated_with_RPMI_d6-Novakovic2016	CD37 (+3999);TEAD2 (+22097)
	cg18454133	chr14	23835870	7.79655e-05	0.00439036	1.47847e-05	0.0250836	0.0383247	0.349999	0.0226109	0.00517911	++++	0.00803983	0.131096	--	No		EFS (-1029)
	cg02637537	chr8	22447181	1.58879e-07	0.0279552	1.53481e-05	0.0256827	0.0975403	5.74931e-05	0.0220663	0.0109501	++++	0.444087	0.0221041	--	Yes	H1_Derived_Neuronal_Progenitor_Cultured_Cells-Roadmap	CCAR2 (-14964);PDLIM2 (+10928)
	cg10732094	chr19	45957466	4.05776e-05	0.0184299	1.58157e-05	0.0261076	0.480748	0.0015621	0.153958	0.00706917	----	0.389718	0.00114188	--	Yes	CD14-positive_monocyte_treated_with_BG_d1-Novakovic2016;CD14-positive_monocyte_treated_with_BG_d6-Novakovic2016	ERCC1 (-30643);FOSB (-13787)
	cg22568423	chr19	8590567	9.51586e-08	0.0260864	1.60081e-05	0.0263066		0.000126533	0.00801065	0.0080974	+++	0.328058	0.0376425	++	Yes	H1_Derived_Neuronal_Progenitor_Cultured_Cells-Roadmap;bipolar_neuron_from_iPSC-ENCODE;induced_pluripotent_stem_cell-ENCODE;MM.1S-ENCODE;endothelial_cell_of_umbilical_vein-Roadmap;iPS_DF_19.11_Cell_Line-Roadmap;H1-hESC-Roadmap;H7;H9-Roadmap;K562-Roadmap;SK-N-SH-ENCODE;astrocyte-ENCODE	ZNF414 (-11524);MYO1F (+51894)
	cg13783444	chr14	75536434	9.4992e-05	0.00486392	1.62628e-05	0.0264877	0.791673	0.0224041	0.00921154	0.00593251	-+++	0.139903	0.0119985	--	No		ZC2HC1C (+452)
	cg10095954	chr17	3848324	9.86805e-09	0.0472088	1.65087e-05	0.0267691	0.068187	2.72703e-05	0.00431113	0.0176339	++++	0.452254	0.0403031	--	Yes	bipolar_neuron_from_iPSC-ENCODE	P2RX1 (-28531);ATP2A3 (+19261)
	cg03762572	chr1	7692325	6.05241e-06	0.0353551	1.66069e-05	0.0268097	0.0936547	0.0575921	0.125102	0.000497271	----	0.291933	0.0278608	--	No		VAMP3 (-139004);CAMTA1 (+846942)
	cg01539849	chr11	47376754	1.73796e-05	0.00623337	1.88743e-05	0.029433	0.471036	0.000593795	0.0031692	0.0878033	++++	0.364037	0.000716899	--	Yes	H1-hESC-Roadmap;K562-Roadmap;SK-N-SH-ENCODE;CD14-positive_monocyte-ENCODE	MYBPC3 (-2502)
	cg14798653	chr19	6475497	1.2554e-07	0.0384536	2.00235e-05	0.0305745	0.307701	0.00110095	0.0012369	0.00463047	++++	0.0205365	0.541672	--	Yes	iPS_DF_19.11_Cell_Line-Roadmap;induced_pluripotent_stem_cell-ENCODE;H1-hESC-Roadmap;H9-Roadmap;H7;H1_Derived_Neuronal_Progenitor_Cultured_Cells-Roadmap	DENND1C (+6322);CRB3 (+11204)
	cg02965712	chr1	77746028	5.12854e-06	0.0233638	2.02336e-05	0.0307208	0.161915	0.0324049	0.174374	0.000415206	----	0.151445	0.0768386	++	Yes	CD19-positive_B_cell-Roadmap;CD4-positive_helper_T_cell-ENCODE;CD14-positive_monocyte_treated_with_RPMI_4h-Novakovic2016;THP_pmaLPS_ATAC_6h;THP-1_macrophage-VanBortle2017;T-cell-ENCODE;CD34-positive_mobilized-Roadmap;CD14-positive_monocyte_treated_with_RPMI_1h-Novakovic2016;dendritic_cell_treated_with_Lipopolysaccharide_0_ng-mL_for_0_hour-Garber2017;CD14-positive_monocyte_treated_with_BG_1h-Novak…	AK5 (-1708)
	cg24360871	chr7	27163929	1.58017e-06	0.0243533	2.03301e-05	0.0307208	0.561291	0.000856576	0.0402851	0.00333043	++++	0.210824	0.0406705	++	Yes	astrocyte-ENCODE;endothelial_cell_of_umbilical_vein-Roadmap	HOXA3 (-4716)
	cg20427865	chr16	57406353	2.24505e-05	0.00267312	2.04306e-05	0.0307208	0.778365	0.000191158	0.322241	0.0104954	++++	0.00217014	0.138239	--	No		CX3CL1 (-17)
	cg06829760	chr2	16845412	0.000142567	0.000332923	2.21889e-05	0.03214	0.924411	0.0197236	0.00548027	0.0472864	+---	0.00316817	0.04082	++	Yes	T-cell-ENCODE;OCI-LY7-ENCODE;CD56-positive_natural_killer_cells-Roadmap;natural_killer_cell-Corces2016;CD8-positive_alpha-beta_T_cell-Corces2016;THP_pmaLPS_ATAC_48h;CD3-positive_T_cell-Roadmap;THP1-Engreitz;THP_pmaLPS_ATAC_0h;CD14-positive_monocyte_treated_with_LPS_1h-Novakovic2016;THP_pmaLPS_ATAC_24h;U937-Engreitz;CD14-positive_monocyte_treated_with_RPMI_1h-Novakovic2016;THP_pmaLPS_ATAC_6h;THP_p…	FAM49A (+1690);MYCN (+764727)
	cg05232889	chr7	114055419	1.37196e-05	0.0205725	2.45901e-05	0.0345264	0.265334	0.278499	0.132406	8.73053e-05	++++	0.215882	0.0473068	--	No		FOXP2 (+368)
	cg05433111	chr16	28943232	0.000123395	0.007713	2.74357e-05	0.0366403	0.345827	0.0754092	0.620643	0.000266872	++++	0.0920113	0.0269257	++	No		CD19 (-28)
	cg04981619	chr2	43328122	0.000114206	0.00173892	2.81399e-05	0.0370944	0.74522	0.0163482	0.0680337	0.0118641	++++	0.0973138	0.00670302	--	Yes	H1-hESC-Roadmap;H1_Derived_Neuronal_Progenitor_Cultured_Cells-Roadmap;iPS_DF_19.11_Cell_Line-Roadmap	HAAO (-308391);ZFP36L2 (+125626)
	cg11083848	chr14	76371681	1.39407e-05	0.00573358	2.87978e-05	0.0376905	0.684623	0.000130307	0.0855596	0.0172323	----	0.0379697	0.0658579	++	No		TGFB3 (+75853);TTLL5 (+244061)
	cg12414070	chr12	117627133	1.25048e-05	0.0155153	3.43134e-05	0.0418042	0.797509	0.00823971	0.00580294	0.00652385	-+++	0.313137	0.0130775	--	Yes	H1_Derived_Neuronal_Progenitor_Cultured_Cells-Roadmap;iPS_DF_19.11_Cell_Line-Roadmap;CD56-positive_natural_killer_cells-Roadmap;astrocyte-ENCODE;endothelial_cell_of_umbilical_vein-Roadmap;SK-N-SH-ENCODE	TESC (-89860);FBXO21 (+1128)
	cg22595230	chr20	3766560	5.44605e-06	0.0290366	3.47778e-05	0.0422012	0.704752	0.0399486	0.00336745	0.00126024	++++	0.0416289	0.293436	--	Yes	THP1-Engreitz;THP_pmaLPS_ATAC_2h;CD19-positive_B_cell-Roadmap;CD14-positive_monocyte_treated_with_LPS_d6-Novakovic2016;THP_pmaLPS_ATAC_96h;CD14-positive_monocyte_treated_with_LPS_4h-Novakovic2016;THP_pmaLPS_ATAC_1h;THP_pmaLPS_ATAC_12h;THP_pmaLPS_ATAC_0h;THP_pmaLPS_ATAC_72h;U937_LPS_4hr-Engreitz	SPEF1 (-4466);CENPB (+777)
	cg26643870	chr22	41845659	1.55371e-05	0.00486525	3.49246e-05	0.0422033	0.000284794	0.101978	0.571929	0.00615655	----	0.0320062	0.067954	++	No		TOB2 (-2633)
	cg02459543	chr8	94924611	0.000207848	0.0177764	3.55423e-05	0.0424266	0.61572	0.183093	0.305262	4.77613e-05	----	0.0997668	0.0869957	--	No		PDP1 (-4564)
	cg04358214	chr16	67143304	0.000293922	0.0148457	3.59717e-05	0.0426612	0.359572	0.178874	0.0620818	0.00223641	++++	0.722183	0.000192661	+-	No		C16orf70 (-587)
	cg01798261	chr20	21378495	0.000186117	0.00555839	3.64573e-05	0.0430976	0.0485379	0.112975	0.477888	0.00374817	----	0.573322	0.000156919	--	No		NKX2-4 (+171)
	cg20285026	chr1	1983774	0.000117646	0.00529052	3.91294e-05	0.0450139	0.026496	0.276419	0.590035	0.000483492	++++	0.573432	0.000799805	--	No		PRKCZ (+1866);C1orf86 (+142439)
	cg18217136	chr20	36157651	3.35142e-05	0.0131673	4.35462e-05	0.0474942	0.234757	0.0388513	0.00484202	0.0156928	----	0.0722821	0.0848327	++	No		BLCAP (-1319)
	cg01771479	chr8	144198810	2.76952e-06	0.0258946	4.42536e-05	0.0478781	0.676126	0.000787059	0.035826	0.00552776	----	0.412357	0.0147759	++	No		ENSG00000261667 (+36937);LY6H (+43318)
	cg00502254	chr1	12201600	8.83161e-05	0.00159964	4.43518e-05	0.0478781	0.417432	0.000590167	0.109913	0.056013	----	0.000940356	0.219398	++	No		TNFRSF1B (-25460);TNFRSF8 (+78167)
	cg02947253	chr1	112046700	3.14711e-05	0.0152585	4.6587e-05	0.0483967	0.762882	0.0251653	0.00392243	0.00696609	+---	0.191444	0.0318716	++	No		ADORA3 (-591)
	cg09154256	chr2	65352897	2.20903e-05	0.0361243	4.69049e-05	0.0484596	0.29155	0.164907	0.0280793	0.000653117	----	0.509122	0.0149226	--	Yes	dendritic_cell_treated_with_Lipopolysaccharide_100_ng-mL_for_1_hour-Garber2017;dendritic_cell_treated_with_Lipopolysaccharide_100_ng-mL_for_4_hour-Garber2017;CD14-positive_monocyte_treated_with_BG_d1-Novakovic2016;CD14-positive_monocyte_treated_with_BG_4h-Novakovic2016;dendritic_cell_treated_with_Lipopolysaccharide_100_ng-mL_for_2_hour-Garber2017;dendritic_cell_treated_with_Lipopolysaccharide_0_n…	RAB1A (+4343);CEP68 (+69392)
	cg00593607	chr12	93530780	2.12831e-06	0.0446282	4.75721e-05	0.0487687	0.265262	0.00211952	0.0135813	0.0103893	----	0.638166	0.0063143	--	Yes	U937-Engreitz;U937_LPS_4hr-Engreitz	NUDT4 (-240879);EEA1 (-207674)

## Sheet: S5
	Supplementary Data 5 A total of 8 CpGs and 1 CpG were significant in cross-tissue analysis of DNAm differences in blood samples with those from the temporal gyrus (TG) and entorhinal cortex brain regions, respectively. The brain samples results were obtained from Supplementary Table 3 and 5 in Smith et al. (2021) (PMID: 34112773). Stouffer’s method was used to combine weighted z-scores (transform…
	(a) temporal gyrus
				meta-analysis P-values			Bonferroni	P-values in brain datasets					P-values in blood datasets			Annotation
	CpG	chr	pos	brain	blood	cross tissue	cross tissue	London_1	Mount_Sinai	Arizona_1	Arizona_2	direction	ADNI	AIBL	direction	GREAT	Islands.UCSC.Relation_to_Island	UCSC_RefGene_Name	UCSC_RefGene_Group
	cg25840926	chr2	20647987	2.54019e-08	0.000544456	1.17321e-08	9.85493e-07	0.00271876	0.00142544	0.00660189	0.0263092	++++	0.0194739	0.0107005	--	RHOB (+1153);HS1BP3 (+202862)	Island	RHOB;RHOB	1stExon;3'UTR
	cg07207652	chr17	45798257	1.28421e-09	0.00407322	3.48801e-08	2.92993e-06	0.00491916	0.0237708	7.45166e-06	0.108905	++++	0.045759	0.0368842	--	TBX21 (-12353);TBKBP1 (+25628)	OpenSea
	cg08433504	chr15	39872071	6.50289e-09	0.00377688	1.91423e-07	1.60796e-05	0.000560292	0.142248	1.83744e-05	0.14253	++++	0.274231	0.00450009	--	THBS1 (-1223)	N_Shore	THBS1	TSS1500
	cg01105418	chr1	244214593	3.53922e-11	0.0411971	2.5983e-07	2.18257e-05	0.0108484	0.00741239	2.34463e-06	0.00671303	++++	0.0381524	0.412707	++	ZBTB18 (+9)	S_Shore	ZNF238;ZNF238	1stExon;5'UTR
	cg01419713	chr8	42038135	1.3808e-10	0.0356077	8.63733e-07	7.25536e-05	0.117344	0.0299685	4.34e-07	0.00183477	++++	0.0201113	0.526096	--	PLAT (+27107);AP3M2 (+27672)	OpenSea	PLAT;PLAT	Body;Body
	cg17104258	chr1	167090646	2.59549e-08	0.03187	3.79938e-06	0.000319148	0.00626845	0.014742	0.000519144	0.0253966	----	0.105508	0.155485	--	POU2F1 (-99420);DUSP27 (+27365)	Island	DUSP27	Body
	cg26360402	chr14	105973994	6.5367e-08	0.03166	9.68884e-06	0.000813863	0.000587236	0.00336902	0.00392192	0.208404	----	0.0421523	0.29325	++	TMEM121 (-18946);C14orf80 (+16409)	OpenSea
	cg02798280	chr19	39087135	2.95132e-08	0.0163844	1.06431e-05	0.000894017	1.56458e-05	0.0154768	0.000468352	0.971592	++++	0.107382	0.0742418	--	MAP4K1 (+21429);RYR1 (+162666)	Island	MAP4K1;MAP4K1	Body;Body
	(b) entorhinal cortex
				meta-analysis P-values			Bonferroni	P-values in brain datasets			P-values in blood datasets			Annotation
	CpG	chr	pos	brain	blood	cross tissue	cross tissue	London_1	London_2	direction	ADNI	AIBL	direction	GREAT	Islands.UCSC.Relation_to_Island	UCSC_RefGene_Name	UCSC_RefGene_Group
	cg04523589	chr3	48265146	3.26061e-08	0.00183816	2.84082e-06	2.27265e-05	4.6113e-05	0.000171372	++++	0.00177244	0.239945	++	CAMP (+310)	OpenSea	CAMP	1stExon

## Sheet: S6
	Supplementary Data 6 Significant associations between AD-associated CpGs and DMRs with expression levels of target genes in blood samples and brain samples. Bold indicates FDR significance (i.e., FDR < 0.05). All statistical tests are two-sided.
	(a) For the 50 CpGs that reached P < 1 x 10-5 and 9 DMRs with 5% Sidak corrected P-values in AD vs. CN blood samples meta-analysis, 3 CpG-gene or DMR-gene pairs reached 5% FDR significance in the analysis of ADNI blood samples with matched DNAm-RNA data.
	DNAm		target gene			DNAm vs. RNA associations
						in blood samples
	probeID	location	symbol	gene_ID	distance to TSS	estimate	P-value	fdr
	cg07886485	chr3:58318093	PXK	ENSG00000168297	-512	0.182767	0.00184952	0.00739807
	cg23963071	chr6:2901712	SERPINB9	ENSG00000170542	1800	-0.207741	0.00165686	0.00739807
	DMR	chr1:205819345-205819464	PM20D1	ENSG00000162877	-84	-0.622187	2.22e-16	2.22e-16
	(b) For the prioritized CpGs and DMRs that are significant in both brain and blood samples (Figure 2), 11 DNAm-RNA pairs reached 5% FDR in the analysis of ROSMAP brain samples with matched DNAm-RNA samples. No DNAm-RNA pairs reached 5% FDR in ADNI blood samples. Highlighted rows in gray are CpGs and DMRs with the same direction of DNAm-RNA associations in brain and blood.
	DNAm		target gene			DNAm vs. RNA associations
						in brain samples			in blood samples			Direction
	probeID	location	symbol	gene_ID	distance to TSS	estimate	P-value	fdr	estimate	P-value	fdr	(brain, blood)
	cg22568423	chr19:8590567	MYO1F	ENSG00000142347	51892	0.0697428	1.95951e-06	0.00163619	0.165463	0.00951715	0.360325	++
	cg05157625	chr14:93153553	RIN3	ENSG00000100599	173434	0.0779982	5.74013e-06	0.00235016	0.18442	0.00204403	0.237446	++
	cg05157625	chr14:93153553	SLC24A4	ENSG00000140090	364627	-0.0821166	2.60766e-05	0.00402354	0.0434393	0.496995	0.979858	-+
	cg11744817	chr6:166876826	T	ENSG00000164458	-294637	0.00249668	0.000147508	0.0123169	0.0207912	0.703	0.987755	++
	cg24360871	chr7:27163929	HOXA7	ENSG00000122592	33624	0.00187409	0.0002184	0.015197	0.00281873	0.963736	0.989912	++
	cg00502254	chr1:12201600	TNFRSF1B	ENSG00000028137	-25458	-0.216624	0.000971055	0.0368559	0.0217021	0.740857	0.987755	-+
	cg22568423	chr19:8590567	PRAM1	ENSG00000133246	-22570	0.0638218	0.000843118	0.0368559	0.0828428	0.176849	0.812552	++
	cg26643870	chr22:41845659	CSDC2	ENSG00000172346	-111106	-0.233621	0.00113911	0.0407561	-0.022723	0.745787	0.987755	--
	cg26643870	chr22:41845659	L3MBTL2	ENSG00000100395	244449	-0.0758508	0.00117143	0.0407561	-0.0297637	0.651896	0.987755	--
	cg10095954	chr17:3848324	P2RX1	ENSG00000108405	-28529	0.0365565	0.00149342	0.0498802	-0.0292115	0.626397	0.987755	+-
	DMR	chr15:39871808-39872186	THBS1	ENSG00000137801	-1093	-0.096141	0.00209152	0.0146406	-0.016618	0.728275	0.913137	--
	DNAm = DNA methylation

## Sheet: S7
	Supplementary Data 7 MethReg analysis of matched DNA methylation and gene expression blood samples data from ADNI study. DNAm x TF effect was estimated from the model target gene expression ~ TF activity + DNAm level + DNAm level × TF activity and represents the magnitude of the TF effect on target gene expression that is modified by DNA methylation. TF effects in low and high DNAm samples were o…
	(a) Among promoter CpGs (located < 2kb from TSS of target genes) in the 50 CpGs that reached P < 1 x 10-5 in blood samples AD vs. CN meta-analysis and the 97 prioritized CpGs , 2 CpG-TF-target gene triplets were significant at 5% FDR.
	Triplet data				Annotation			DNAm x TF effect			TF effects in low or high DNAm samples
	probeID	position	TF	target_gene	CpG.target.distance	TF.role*	DNAm.effect*	Estimate	P-value	FDR	low.slope	low.pval	high.slope	high.pval
	cg16966520	chr1: 206786174	SMAD3	EIF2D	-269			0.645	9.28e-05	0.0357	-0.39	0.00223921	0.26	0.0146984
	cg22507723	chr12: 58131768	MYC	TSPAN31	-26			0.305	0.000398	0.0254	-0.121	0.052158	0.184	0.00218743
	(b) Among promoter CpGs located in the 9 significant DMRs with Sidak adjusted P-value < 0.05 or the 10 prioritized DMRs in cross-tissue analysis (Fig 2), 2 CpG-TF-target gene triplets were significant at 5% FDR.
	Triplet data				Annotation			DNAm x TF effect			TF effects in low and high DNAm samples
	probeID	position	TF	target_gene	CpG.target.distance	TF.role*	DNAm.effect*	Estimate	P-value	FDR	low.slope	low.pval	high.slope	high.pval
	cg17643025	chr20: 36148791	SREBF1	NNAT	-824	Activator	Attenuating	-6.861	0.00172	0.0275	5.632	0.000564448	-1.36	0.34561
	cg10981598	chr20: 36148699	SREBF1	NNAT	-916			-6.677	0.00264	0.0483	3.978	0.0105347	-2.688	0.0897331
	(c) Among distal CpGs (located >2kb from TSS of the target genes) in the 50 CpGs that reached P < 1 x 10-5 in blood samples AD vs. CN meta-analysis and the 97 prioritized CpGs, 4 CpG-TF-target gene triplets were significant at 5% FDR.
	Triplet data				Annotation			DNAm x TF effect			TF effects in low and high DNAm samples
	probeID	position	TF	target_gene	CpG.target.distance	TF.role*	DNAm.effect*	Estimate	P-value	FDR	low.slope	low.pval	high.slope	high.pval
	cg16908123	chr1: 244486252	RUNX3	C1orf100	-29683	Repressor	Attenuating	0.762	6.58e-06	0.00337	-0.534	1.17888e-05	0.223	0.0612736
	cg26312191	chr17: 80279310	PAX5	SECTM1	12638	Activator	Attenuating	-0.421	1.97e-05	0.0112	0.282	3.75296e-05	-0.14	0.0511313
	cg14727962	chr5: 178784230	CEBPB	ZNF354C	296813			-0.544	0.000254	0.00868	0.281	0.0122417	-0.258	0.00786614
	cg11997486	chr6: 14100671	XBP1	RNF182	175993			-0.603	0.00143	0.0252	0.143	0.255455	-0.46	0.00116856
	DNAm = DNA methylation
	* At default, MethReg only annotates TF and DNAm if min (low.pval, high.pval) < 0.001

## Sheet: S8
	Supplementary Data 8 MethReg analysis of matched DNA methylation and gene expression brain samples data from ROSMAP study. DNAm x TF effect was estimated from the model target gene expression ~ TF activity + DNAm level + DNAm level × TF activity and represents the magnitude of the TF effect on target gene expression that is modified by DNA methylation. TF effects in low and high DNAm samples were…
	(a) Among the 97 prioritized CpGs and CpGs within the 10 prioritized DMRs (Fig2) which are located in promoter regions (< 2kb of TSS), 5 CpG-TF-target gene triplets were significant at 5% FDR.
	Triplet data				Annotation			DNAm x TF effect			TF effects in low and high DNAm samples
	probeID	position	TF	target_gene	CpG.target.distance	TF.role*	DNAm.effect*	Estimate	P-value	FDR	low.slope	low.pval	high.slope	high.pval
	cg14778169	chr7: 82073751	ESR1	CACNA2D1	-636			-5.694	8.91e-06	0.000768	2.843	0.00237059	-0.555	0.554851
	cg14778169	chr7: 82073751	ZHX1	CACNA2D1	-636			-4.361	1.79e-05	0.00154	2.088	0.00383694	-0.144	0.853169
	cg25503381	chr15: 39871923	HIF1A	THBS1	-1355			-3.909	0.000108	0.0118	2.502	0.0017576	-1.448	0.0186963
	cg14778169	chr7: 82073751	NR3C1	CACNA2D1	-636			-3.304	0.000154	0.0131	1.474	0.0142952	-0.327	0.628909
	cg08433504	chr15: 39872071	TCF7L2	THBS1	-1207			-3.668	0.00035	0.0401	1.915	0.021464	-1.786	0.00387994
	(b) Among the 97 prioritized CpGs and CpGs within the 10 prioritized DMRs in cross-tissue analysis (Fig2) which are located in distal regions (> 2kb of TSS), 4 CpG-TF-target gene triplets were significant at 5% FDR.
	Triplet data				Annotation			DNAm x TF effect			TF effects in low and high DNAm samples
	probeID	position	TF	target_gene	CpG.target.distance	TF.role*	DNAm.effect*	Estimate	P-value	FDR	low.slope	low.pval	high.slope	high.pval
	cg01539849	chr11: 47376754	MAFF	MADD	86041	Repressor	Enhancing	-6.568	5.22e-06	0.0054	2.152	0.047274	-4.43	3.47276e-06
	cg22568423	chr19: 8590567	SMAD1	PRAM1	-22570	Repressor	Attenuating	8.715	1.6e-05	0.0116	-4.674	0.000651438	3.922	0.00829267
	cg02459543	chr8: 94924611	CEBPA	TMEM67	157538	Activator	Enhancing	7.204	1.67e-05	0.000637	-3.434	0.00710426	3.707	0.000752854
	cg22568423	chr19: 8590567	CEBPA	MYO1F	51892	Repressor	Attenuating	6.884	5.09e-05	0.0368	-4.12	1.49203e-05	2.716	0.0619011
	* At default, MethReg only annotates TF and DNAm if min (low.pval, high.pval) < 0.001
	DNAm = DNA methylation

## Sheet: S9
	Supplementary Data 9 Results of integrative analysis of DNA methylation and gene expression data using matched brain samples or blood samples. For each tissue, methylation residuals and gene expression residuals were obtained by fitting linear models and extracting residuals to remove effects of age, sex, batch and cell types. We then performed a principal component analysis to summarize methylat…
	(a) Top 20 genes for which gene expressions are most significantly associated with methylation PC scores in brain samples analysis						(c) 13 genes reached 5% fdr in both brain samples and blood samples analyses.
	Gene symbol	Description	brain.tValue	brain.pValue	brain.fdr		Gene symbol	name	blood.tValue	blood.pValue	blood.fdr	brain.tValue	brain.pValue	brain.fdr
	VENTX	VENT homeobox	-6.67665	6.21387e-11	1.01659e-06		CLC	Charcot-Leyden crystal galectin	-6.40948	6.7188e-10	3.66399e-06	2.83958	0.00469173	0.0448303
	MYO1F	myosin IF	-6.34903	4.68025e-10	3.81121e-06		SRGAP1	SLIT-ROBO Rho GTPase activating protein 1	5.88769	1.19074e-08	3.8961e-05	-2.89203	0.00398569	0.0406267
	CD37	CD37 molecule	-6.28233	6.98878e-10	3.81121e-06		CD79A	CD79a molecule	-4.7511	3.3315e-06	0.00454194	-4.56445	6.2384e-06	0.00143747
	APOC1	apolipoprotein C1	-6.17289	1.33926e-09	5.13032e-06		LY86	lymphocyte antigen 86	-4.70751	4.06028e-06	0.00510971	-3.07561	0.00220977	0.0292254
	SLA	Src like adaptor	-6.14612	1.56795e-09	5.13032e-06		TFB2M	transcription factor B2, mitochondrial	-4.41187	1.49607e-05	0.0122378	2.9096	0.00377181	0.0392718
	DUT	deoxyuridine triphosphatase	6.09427	2.12449e-09	5.79279e-06		SP100	SP100 nuclear antigen	4.20357	3.60374e-05	0.0203301	-2.97748	0.00303998	0.0345136
	SCIN	scinderin	-5.78983	1.21143e-08	2.83128e-05		CD163	CD163 molecule	4.16694	4.19182e-05	0.0207813	-4.5016	8.30788e-06	0.00172047
	IGKC	immunoglobulin kappa constant	-5.65872	2.50609e-08	5.12496e-05		UBR4	ubiquitin protein ligase E3 component n-recognin 4	4.02632	7.41632e-05	0.0269624	-4.82562	1.83048e-06	0.000696435
	CSF3R	colony stimulating factor 3 receptor	-5.57499	3.95785e-08	7.19449e-05		CD200	CD200 molecule	-3.97356	9.15022e-05	0.028788	3.36317	0.000826559	0.0173733
	CD300E	CD300e molecule	-5.55072	4.51367e-08	7.38437e-05		SARAF	store-operated calcium entry associated regulatory factor	-3.94776	0.000101321	0.0312758	3.48092	0.000541149	0.0140657
	WAS	WASP actin nucleation promoting factor	-5.50767	5.69152e-08	8.12734e-05		MS4A1	membrane spanning 4-domains A1	-3.92461	0.000110978	0.0330109	-2.89173	0.00398949	0.0406325
	TYROBP	transmembrane immune signaling adaptor TYROBP	-5.49904	5.96137e-08	8.12734e-05		CREB5	cAMP responsive element binding protein 5	3.88788	0.000128109	0.036631	-3.03879	0.00249316	0.0310412
	CXCR5	C-X-C motif chemokine receptor 5	-5.46771	7.04897e-08	8.87086e-05		C8orf58	chromosome 8 open reading frame 58	3.8455	0.000150988	0.0371004	-3.53823	0.000438407	0.0124346
	FXYD5	FXYD domain containing ion transport regulator 5	-5.41742	9.20976e-08	0.000105071
	C1orf162	chromosome 1 open reading frame 162	-5.40891	9.63367e-08	0.000105071
	P2RX1	purinergic receptor P2X 1	-5.37812	1.1333e-07	0.00011588
	CMTM3	CKLF like MARVEL transmembrane domain containing 3	-5.31573	1.57133e-07	0.000151218
	SPI1	Spi-1 proto-oncogene	-5.30181	1.68946e-07	0.000153553
	PRCC	proline rich mitotic checkpoint control factor	-5.25544	2.14835e-07	0.000169961
	TNFAIP2	TNF alpha induced protein 2	-5.25477	2.15576e-07	0.000169961
	(b) Top 20 genes for which gene expression are most significantly associated with methylation PC scores in blood samples analysis.
	Gene symbol	Description	blood.tValue	blood.pValue	blood.fdr
	PRSS33	serine protease 33	-7.12659	9.89286e-12	1.61847e-07
	PMP22	peripheral myelin protein 22	-6.41681	6.44514e-10	3.66399e-06
	CLC	Charcot-Leyden crystal galectin	-6.40948	6.7188e-10	3.66399e-06
	CCR3	C-C motif chemokine receptor 3	-5.9368	9.15174e-09	3.74306e-05
	SRGAP1	SLIT-ROBO Rho GTPase activating protein 1	5.88769	1.19074e-08	3.8961e-05
	GNG7	G protein subunit gamma 7	-5.79577	1.94059e-08	5.29134e-05
	TSPAN13	tetraspanin 13	-5.07939	7.18273e-07	0.00167871
	SNORD67	small nucleolar RNA, C/D box 67	-4.93002	1.45778e-06	0.00298116
	IDO1	indoleamine 2,3-dioxygenase 1	-4.87288	1.9029e-06	0.00337313
	CACNG6	calcium voltage-gated channel auxiliary subunit gamma 6	-4.84824	2.13315e-06	0.00337313
	GRN	granulin precursor	4.83497	2.268e-06	0.00337313
	CD79A	CD79a molecule	-4.7511	3.3315e-06	0.00454194
	LY86	lymphocyte antigen 86	-4.70751	4.06028e-06	0.00510971
	ARHGAP31	Rho GTPase activating protein 31	4.58425	7.04929e-06	0.00780919
	NAV3	neuron navigator 3	4.57274	7.41775e-06	0.00780918
	PKM	pyruvate kinase M1/2	4.55831	7.90601e-06	0.00780918
	CR2	complement C3d receptor 2	-4.5524	8.11468e-06	0.00780919
	PPP2CB	protein phosphatase 2 catalytic subunit beta	-4.50562	9.96378e-06	0.00905597
	KIF23	kinesin family member 23	-4.41609	1.46914e-05	0.0122378
	TFB2M	transcription factor B2, mitochondrial	-4.41187	1.49607e-05	0.0122378

## Sheet: S10
	Supplementary Data 10 GSEA analysis results of Canonical pathways (MSigDB C2:CP gene sets) in the integrative methylation and gene expression data using brain or blood samples. For each tissue, methylation residuals and gene expression residuals were obtained by fitting linear models and extracting residuals to remove effects of age, sex, batch and cell types. We then performed a principal compon…
	(a) A total of 830 Canonical pathways were significant with fdr < 0.05 in the brain samples analysis. Shown are the top 20 most significant pathways.									(c) The overlap of leading edge genes in REACTOME_NEUTROPHIL_DEGRANULATION pathway
	pathway	size	NES	leading edge genes	pval	padj				leading edge genes
	REACTOME_NEUTROPHIL_DEGRANULATION	472	1.57889	TYROBP,P2RX1,TBC1D10C,PTPN6,RHOG,LILRB2,UBR4,MAN2B1,DOCK2,LAIR1,FGR,LILRB3,ARHGAP45,STK10,SLC11A1,RNASE3,C6orf120,LYZ,TLR2,CAB39,CLEC12A,ALDH3B1,VNN1,TCIRG1,DYNC1LI1,NPC2,NCKAP1L,ARHGAP9,RAB5B,ACTR2,RAB6A,CYBA,MCEMP1,PGM2,TNFRSF1B,B4GALT1,HPSE,TNFAIP6,PTPRC,SELL,S100P,CAPN1,GMFG,VAT1,RAB18,DYNC1H1,C3AR1,DPP7,C3,NEU1,CPNE1,PTAFR,DGAT1,CD177,DOK3,PTPRN2,OSCAR,CFP,ORM1,VCP,ATP6V0A1,AGPAT2,VPS35L,RAB…	1.0003e-23	1.81155e-20				in brain	in blood
	REACTOME_RHO_GTPASE_CYCLE	437	1.56801	NCF4,WAS,ARHGAP30,RHOG,DOCK2,RHOU,SHKBP1,ARHGAP45,ARHGAP15,STK10,FAM135A,LEMD3,TOR1AIP1,RHOH,ARHGAP24,COPS2,NCKAP1L,ARHGAP17,ARHGAP9,FAM169A,SLC1A5,ACBD5,CYBA,ARMCX3,FMNL3,NCF1,ARHGAP22,CSK,COPS4,ARHGEF40,DEF6,DOCK8,ABI2,RNF20,FGD3,STK38,VAV1,USP9X,WASF3,ARHGEF9,PIK3CA,ARAP1,ALDH3A2,GPS1,PLXND1,CCT6A,NCF2,KALRN,NDUFS3,VCP,RTKN,DOCK6,ARHGEF17,ALS2,WASF2,FARP2,C1QBP,CPD,SPTAN1,JAG1,CLTC,RHOC,IQGAP1…	3.62358e-21	3.28115e-18				A1BG	ACAA1
	WP_VEGFAVEGFR2_SIGNALING_PATHWAY	429	1.49325	PTPN6,FLII,SHROOM2,EIF4E,MOV10,ADAM9,RAB4A,PPP2CA,SH3BGRL3,MDM2,FMNL3,MAPKAPK2,PRKD2,NCF1,CSK,HYOU1,ZNF555,SPIRE1,FBXW11,GRB2,NFATC1,GRSF1,GSK3B,TFCP2,CBL,PDIA6,NFKBIA,ARMCX1,RICTOR,PIK3CA,P4HB,CYCS,EIF4G2,MMP2,NCF2,INPP5K,PRKCA,PTPN14,DNAJB9,PSMD4,ACP1,EPN1,ARF6,ITCH,PALM2AKAP2,JAG1,CLTC,RHOC,ARRB2,IQGAP1,NOTCH4,SET,PGK1,DNAJA1,PPM1G,INPP4B,SLC25A25,TMSB10,MAP2K1,TRAF3IP2,LRRC59,MAP2K2,DNAJB4,RO…	3.21611e-16	1.68782e-13				ACAA1	ACLY
	KEGG_ENDOCYTOSIS	180	1.71143	IL2RG,VPS37A,CSF1R,RAB22A,RAB4A,RAB5B,MDM2,CHMP5,DNAJC6,PDGFRA,DNM2,WWP1,RUFY1,CBL,KIT,PIKFYVE,VPS37B,ARAP1,RBSN,PIP5K1B,SNF8,EPN1,ARF6,ITCH,CHMP2B,CLTC,CXCR4,ARRB2,VPS28,ERBB3,VTA1,HSPA8,RET,RAB5C,ERBB4,EPS15,IL2RA,PDCD6IP,SH3GL1,VPS45,CLTCL1,DNM1L,VPS36,CLTB,HGS,PSD4,ACAP2,PSD2,GIT1,PIP5K1A,CHMP4C,AGAP1,CXCR1,ARRB1,GRK2,RAB11A,STAM,EEA1,HLA-F,SMAP2,IQSEC1,CHMP1B,HLA-A,NEDD4,F2R,MVB12B,EGFR,FLT1…	3.72794e-16	1.68782e-13				ACLY	ACTR10
	WP_TYROBP_CAUSAL_NETWORK	61	1.99991	CD37,TYROBP,IL10RA,IL18,RBM47,CD84,HCLS1,CXCL16,SLC7A7,TCIRG1,NPC2,NCKAP1L,RPS6KA1,STAT5A,SLC1A5,TNFRSF1B,CAPG,RUNX3,C3,PPP1R18,NCF2,RGS1,GAPT,ITGB2,PYCARD,ELF4,GPX1,BIN2,HLX,ZFP36L2,SAMSN1,PLEK,ITGAX,LYL1,MAF,APBB1IP,RNASE6	9.76683e-15	3.53755e-12				ACP3	ACTR1B
	REACTOME_SIGNALING_BY_RECEPTOR_TYROSINE_KINASES	500	1.42956	NCF4,PTPN6,COL4A4,ITPR1,NAB1,TCIRG1,RAB4A,PPP2CA,NCKAP1L,CHD4,RPS6KA1,STAT5A,POLR2D,JUND,CYBA,MAPKAPK2,PPP2R1A,NCF1,NRG3,PDGFRA,CSK,ATP6V1C1,DNM2,WWP1,GABRG2,GRB2,ABI2,CBL,KIT,VAV1,IRS1,FLRT1,ATP6V1A,WASF3,RICTOR,SGK1,PIK3CA,KRAS,NCF2,LAMB2,PRKCA,ATP6V0A1,CALM1,EPN1,ARF6,ITCH,WASF2,KITLG,HNRNPM,VRK3,CLTC,HNRNPA1,FGF10,ERBB3,MAP2K1,PTPN3,NRG2,NCKAP1,PRR5,PRKACB,TIAM1,MAP2K2,ROCK1,ATP6V1G1,ERBB4,IN…	1.17782e-14	3.55505e-12				ACTR2	ADA2
	REACTOME_RAC1_GTPASE_CYCLE	180	1.63771	NCF4,WAS,ARHGAP30,DOCK2,ARHGAP45,ARHGAP15,LEMD3,ARHGAP24,NCKAP1L,ARHGAP17,ARHGAP9,SLC1A5,CYBA,NCF1,ARHGAP22,DEF6,DOCK8,ABI2,VAV1,WASF3,PIK3CA,ARAP1,NCF2,KALRN,DOCK6,ALS2,WASF2,FARP2,JAG1,IQGAP1,YKT6,ARHGAP32,ARHGAP10,ARHGAP42,NCKAP1,ARHGAP20,TIAM1,SRGAP1,PKN1,ARHGAP4,MCF2L,NISCH,BAIAP2,PIK3R1,RACGAP1,PAK4,RAC1,DOCK3,TMPO,MPP7,GNA13,CYFIP2,ARHGEF25,CDC42EP1,ARHGAP1,RASGRF2,GIT1,CHN1,TIAM2,ARHGDIA,…	3.45958e-13	8.95043e-11				ADAM10	ADGRE3
	REACTOME_TRANSLATION	290	1.51274	LARS1,SPCS2,MRPL3,MRPL33,EIF2B4,EIF4E,EIF2S3,RPL8,RPL18,EIF4A2,IARS1,MARS2,MRPL35,GARS1,RPL15,TSFM,QARS1,MRPL11,AARS2,IARS2,EIF4B,MRPL46,EIF4EBP1,AARS1,MRPS7,EIF3A,MRPS30,GSPT1,DARS2,MRPS15,MRPL19,RPL39L,RPL36,RPL28,SEC61A1,EIF2B2,EIF3B,EEF1D,MRPL28,MRPS23,WARS2,MRPS28,YARS2,EIF4H,ERAL1,MRPL39,EIF1AX,RPL9,RPS2,MRPL42,MRPL13,MRPL49,EIF3M,RPS11,EIF5B,RPL35,SRP9,RPLP2,MRPS22,MRPS35,MRPS2,PPA2,PPA1,E…	8.50358e-13	1.925e-10				ADGRE5	ADGRE5
	REACTOME_DISEASES_OF_SIGNAL_TRANSDUCTION_BY_GROWTH_FACTOR_RECEPTORS_AND_SECOND_MESSENGERS	391	1.43247	RHOG,SKP1,CDKN1B,FGFR1OP2,AGGF1,CD86,PPP2CA,STAT5A,POLR2D,MDM2,PPP2R1A,NRG3,AGTRAP,PDGFRA,CSK,CD19,MIB1,GRB2,HHAT,GSK3B,CBL,SMAD2,KIT,VAV1,CSNK1A1,IRS1,RBPJ,RICTOR,PIK3CA,MPRIP,KRAS,VCP,CALM1,PSMD4,SHH,KITLG,JAG1,ARRB2,HEY2,IQGAP1,CAMK2D,FGF10,PSMD10,PSMF1,ERBB3,MAP2K1,DKK2,NRG2,PRR5,MAP2K2,MAP3K11,ERBB4,AKT1S1,AP3B1,PSME3,NCOR1,PSMB8,TGFBR2,PSMD2,CTNNB1,STAT1,PIK3R1,UBB,NCBP2,LMNA,AGK,BIN2,PPP1C…	1.02661e-11	2.06577e-09				ADGRG3	AGA
	REACTOME_METABOLISM_OF_CARBOHYDRATES	292	1.48212	HK1,MAN2B1,SLC35D2,B4GALT4,FBP1,PPP2CA,NUP214,UGP2,PRPS1,HS6ST3,PGM2,RPE,B4GALT1,HPSE,PPP2R1A,B3GALT1,NUP205,CHP1,DCN,MDH1,NUP155,SLC9A1,PFKM,HS6ST2,CALM1,UST,HPSE2,IDS,NUP93,PGK1,PGAM1,ST6GALNAC6,PRKACB,B4GALT2,HK3,FUT9,RANBP2,DSE,PRPS2,UBB,HYAL2,HSPG2,GOT1,MDH2,SORD,PGLS,SLC25A10,B4GALT6,CEMIP,NUP153,G6PC3,EPM2A,NDST3,PGM1,B3GALT5,BPGM,PRPS1L1,SLC25A12,ENO3,GLYCTK,PFKFB2,ST3GAL1,B4GALT5,PRKACA,…	2.54648e-11	4.61168e-09				AGPAT2	ALDOA
	WP_FRAGILE_X_SYNDROME	118	1.67459	GRIA2,ITPR1,EIF4E,KCND2,ALDH5A1,APP,AKAP5,DNM2,GABRG2,PRKAR1A,GRB2,MAP1B,HOMER1,RHEB,ALDH3A2,SLC6A1,KRAS,PRKCA,ABAT,CLTC,GAD1,ARHGAP32,MAP2K1,MAP2K2,AKT1S1,TECR,SHANK1,RAP1GAP,PICK1,EIF4EBP2,SH3GL1,CLTCL1,CREB1,CLTB,DUSP3,CYFIP2,GRIN1,PIK3CB,FMR1,PRKACA,TELO2,DEPTOR,GRIP1,HCN1,TARBP2,CNR1,PTPN11,GABRD,MLST8,CAMK4,GAB1,GRM5,ARAF,AGAP2,SLC16A1,EPS8L1,GRIP2,CAMK2A,AP2S1,ABCD3,PPP1CA,CAMK1,PTEN,EEF1A…	5.2156e-11	8.58678e-09				AHSG	ANXA2
	REACTOME_SIGNALING_BY_INTERLEUKINS	445	1.39201	CSF3R,LGALS9,PTPN6,IL2RG,IL10RA,IL18,SYK,STXBP2,IL1R2,SAA1,SKP1,RHOU,CSF1R,STX4,NOD2,PTPN7,CD86,PPP2CA,MAP3K3,EBI3,RPS6KA1,STAT5A,LCP1,TNFRSF1B,MAPKAPK2,APP,PPP2R1A,CCR2,JAK1,AGER,HAVCR2,FBXW11,CANX,GRB2,TCP1,NKIRAS1,CBL,VAV1,IRS1,TYK2,OPRD1,SOD1,NFKBIA,VAMP7,NFKBIB,MTAP,PTAFR,PIK3CA,P4HB,IL1RN,CCL20,MMP2,BRWD1,PTPN14,PSMD4,CASP3,CSF2RA,VRK3,HSP90B1,IL17A,PSMD10,PSMF1,CNN2,INPP5D,HSPA8,ITGB2,MAP2…	8.14017e-11	1.22849e-08				ALAD	AP1M1
	REACTOME_SIGNALING_BY_VEGF	105	1.70889	NCF4,ITPR1,NCKAP1L,CYBA,MAPKAPK2,NCF1,ABI2,VAV1,WASF3,RICTOR,PIK3CA,KRAS,NCF2,PRKCA,CALM1,WASF2,NCKAP1,PRR5,PRKACB,ROCK1,RASA1,SHC2,CTNNB1,BAIAP2,PIK3R1,RAC1,ACTB,AKT3,CTNNA1,CYFIP2,TRIB3,ITPR2,JUP,RHOA,PIK3CB,PAK1,NRP1,AXL,PRKACA,AHCYL1,FLT1,AAMP,MLST8,PGF,MAPK13,PXN,CTNND1,HRAS,PAK3,ITGAV,VAV2,PRKCZ,ITGB3,NOS3,PRKCD,ABI1,KDR	1.28339e-10	1.78786e-08				ALDH3B1	ARHGAP45
	KEGG_B_CELL_RECEPTOR_SIGNALING_PATHWAY	74	1.7826	PTPN6,SYK,CD79A,LILRB3,PIK3R5,CD19,CHP1,GRB2,NFATC1,GSK3B,VAV1,NFKBIA,NFKBIB,PIK3CA,KRAS,NFKBIE,INPP5D,MAP2K1,MAP2K2,RELA,PIK3R1,PLCG2,PPP3CB,LYN,RAC1,BTK,AKT3,PPP3R1,CHUK,CD79B,PIK3CB,RASGRP3,CD22,DAPP1,NFAT5,PIK3CD,MALT1,HRAS,VAV2,CD81,CARD11,FCGR2B,PIK3R3,CR2	2.81574e-10	3.64236e-08				ALOX5	ARHGAP9
	REACTOME_THE_CITRIC_ACID_TCA_CYCLE_AND_RESPIRATORY_ELECTRON_TRANSPORT	164	1.56963	SDHD,LDHB,COX11,SUCLA2,NDUFS4,DLAT,UQCRC1,SDHB,IDH3A,SCO1,NDUFS1,NDUFB2,IDH3G,NDUFAB1,DLD,PDHX,PDP2,COA1,CYCS,NDUFS3,VDAC1,NDUFAF6,ACO2,UQCRFS1,UCP2,NDUFAF1,NNT,COX18,NDUFS8,SDHA,ATP5PB,PDHB,MDH2,DMAC2L,ATP5F1A,ME3,NDUFB6,IDH3B,UQCRC2,COX19,TMEM126B,L2HGDH,NDUFA3,SLC25A27,NDUFAF3,ME1,PDP1,COQ10B,SLC16A3,NDUFB3,FH,ATP5F1B,NDUFC2,COX7B,SDHC,PPARD,ATP5MC3,NUBPL,MPC1,NDUFA9,COQ10A,GLO1,MPC2,PDHA1,ATP…	4.47205e-10	5.39925e-08				ANPEP	ARMC8
	REACTOME_INTRACELLULAR_SIGNALING_BY_SECOND_MESSENGERS	304	1.43725	RHOG,PHC2,CDKN1B,ITPR1,CD86,MOV10,PPP2CA,CHD4,MDM2,SCMH1,RRAGB,PPP2R1A,NRG3,PDGFRA,CD19,PRKAR1A,GRB2,GSK3B,KIT,VAV1,IRS1,BMI1,MTA2,RICTOR,PIK3CA,RHEB,PRKCA,PIP5K1B,CALM1,PSMD4,KITLG,CAMK2D,PHC1,FGF10,PSMD10,PSMF1,ERBB3,KDM1A,NRG2,PRR5,PRKACB,NBEA,XIAP,AGO3,ERBB4,AKT1S1,INSR,PSME3,PSMB8,PSMD2,TRIM27,PIP4K2C,PIK3R1,UBB,RNF146,MAF1,RBBP4,CREB1,PHLPP2,RAC1,KL,CSNK2A1,PSMD14,AKT3,CHUK,PSMC2,AREG,TRIB3…	6.37164e-10	6.78767e-08				ANXA2	ATG7
	KEGG_REGULATION_OF_ACTIN_CYTOSKELETON	210	1.50459	SCIN,WAS,ARPC4,PIK3R5,NCKAP1L,ITGA5,CHRM4,PDGFRA,CSK,FGF14,ABI2,FGD3,VAV1,ARPC1B,PIKFYVE,SLC9A1,PIK3CA,KRAS,PIP5K1B,WASF2,SSH2,IQGAP1,FGF10,FGF13,ITGB2,ARHGEF12,MAP2K1,NCKAP1,TIAM1,MAP2K2,ROCK1,TMSB4XP8,PIP4K2C,BAIAP2,PIK3R1,PAK4,ARHGEF1,PPP1CB,PFN2,RAC1,ACTB,APC2,ITGA3,GNA13,PPP1CC,CYFIP2,MYLK3,ITGAX,MYLK,GIT1,APC,ARPC1A,RHOA,PIP5K1A,RRAS,TIAM2,ITGB6,ITGB8,PIK3CB,PAK1,PPP1R12A,ENAH,MYH10,FGF12,F…	9.14735e-10	9.17375e-08				AP1M1	ATP6AP2
	REACTOME_PLATELET_ACTIVATION_SIGNALING_AND_AGGREGATION	257	1.46266	PTPN6,RHOG,SYK,STXBP2,ITPR1,STX4,PIK3R5,APP,FERMT3,CSK,SCCPDH,APOOL,GRB2,P2RY12,VAV1,NHLRC2,HSPA5,SOD1,GNAI2,RAPGEF4,CDC37L1,PIK3CA,APLP2,ORM1,PRKCA,CALM1,ARRB2,P2RY1,GNB4,QSOX1,CD63,PLA2G4A,CYRIB,TRPC3,PIK3R1,FAM3C,PSAP,GNB2,TEX264,GNAI1,PLCG2,LYN,RAC1,DGKB,SERPINE1,GNA13,DAGLB,PROS1,ITPR2,FLNA,PLEK,LGALS3BP,RHOA,GNA11,TLN1,PIK3CB,SPARC,ARRB1,F5,MPL,OLA1,TMX3,ISLR,SERPINA1,F2R,FCER1G,APBB1IP,CD1…	9.62459e-10	9.17375e-08				ARHGAP45	ATP6V0A1
	REACTOME_CLASS_I_MHC_MEDIATED_ANTIGEN_PROCESSING_PRESENTATION	370	1.38932	NCF4,UBR4,SKP1,UBE2G1,NPEPPS,KLHL13,KLHL11,FBXO22,STX4,TLR2,CYBA,TRIM9,UBE2M,NCF1,SPSB1,WWP1,FBXW11,UBA5,CANX,HACE1,HSPA5,HERC1,FBXL3,KLHL9,RNF19B,RCHY1,NCF2,LTN1,PSMD4,ITCH,SEC61A1,FBXL20,PJA2,HERC3,PSMD10,PSMF1,FBXL4,CUL2,BTBD1,UBA6,RNF130,LRSAM1,FBXL14,CDC34,VAMP8,PSME3,UBOX5,FBXO31,PSMB8,PSMD2,LNX1,UBE2V2,RLIM,RNF6,ASB1,UBB,HECTD1,KLHL20,CDC20,KEAP1,TRIM37,UBE2D1,RNF126,RNF14,UBA3,BTK,UBE2D3,…	1.05791e-09	9.26038e-08				ARHGAP9	BIN2
	KEGG_CHEMOKINE_SIGNALING_PATHWAY	176	1.54898	WAS,CXCR5,DOCK2,FGR,PIK3R5,CXCL16,PLCB2,CCR7,NCF1,CCR2,PLCB4,CSK,GRB2,GSK3B,VAV1,NFKBIA,GNAI2,NFKBIB,PIK3CA,CCL20,KRAS,CXCR4,ARRB2,GNB4,CCL13,MAP2K1,PRKACB,TIAM1,ROCK1,RELA,SHC2,STAT1,PIK3R1,CCL24,GNB2,GNAI1,LYN,RAC1,AKT3,CHUK,STAT5B,RHOA,TIAM2,HCK,PIK3CB,CXCR1,ARRB1,GRK2,PREX1,CXCL1,CXCL6,ADCY6,PAK1,PRKACA,CXCL9,ADCY1,CXCL3,GNG2,PIK3CD,GNB1,GRK6,GNB3,CXCR6,ADCY2,GRK4,ADCY3,PXN,SHC3,CXCR3,GSK3A,H…	1.07382e-09	9.26038e-08				ARL8A	BRI3
										ARSA	BST2
	(b) A total of 12 Canonical pathways (C2:CP genesets in MsigDB) were significant with fdr < 0.05. Among them, 10 pathways also reached fdr significance in brain sample analysis (sig.in.brain = 1). We computed the Jaccard Index for these 10 pathways, which estimated the percentages of overlapping leading edge genes in these pathways in brain sample analysis and blood sample analysis.									ARSB	C3AR1
	pathway	size	NES	leadingEdge	pval	padj	sig.in.brain	Jaccard Index		ATP11A	CAND1
	REACTOME_NEUTROPHIL_DEGRANULATION	416	1.36665	GRN,PKM,HVCN1,CTSD,UBR4,CKAP4,CLEC5A,GM2A,KPNB1,DNAJC5,CTSS,RAP1B,ACAA1,ITGAL,VPS35L,DIAPH1,LTF,ANXA2,PGRMC1,DNAJC13,FCN1,CYBB,S100A7,LAMP1,CAT,PSMD1,VCP,METTL7A,HMGB1,RETN,CPNE1,STBD1,S100A12,GPR84,PSMD2,CD14,ADA2,ACTR1B,GUSB,CRISPLD2,FTH1,SLC15A4,ALDOA,PSMD11,PSMC2,CPNE3,PDXK,CAPN1,ATP6AP2,SPTAN1,GCA,YPEL5,ATG7,TCN1,DNASE1L1,CD93,NBEAL2,CTSZ,DOCK2,ADGRE3,EEF2,PRKCD,NCKAP1L,DYNC1H1,GOLGA7,MVP,CH…	3.15667e-08	5.39159e-05	1	0.294872		ATP11B	CAP1
	REACTOME_INTERFERON_SIGNALING	159	1.42083	SP100,AAAS,EIF4G3,FLNA,KPNB1,IRF8,NUP35,KPNA4,ADAR,NUP62,PLCG1,PPM1B,EIF2AK2,NDC1,EIF4G1,NUP210,TRIM6,TRIM25,UBE2E1,POM121,PRKCD,NUP54,NUP43,OAS1,SOCS3,TRIM5,IFI35,EIF4A1,SUMO1,ISG20,TRIM38,NUP205,TYK2,CIITA,TRIM14,UBE2N,GBP7,TRIM21,EIF4G2,POM121C,MX1,BST2,NUP155,MX2,TRIM35,GBP2,OAS2,CD44,KPNA3,IRF2,IRF6,KPNA5,GBP1,ARIH1,NUP98,PDE12,IFIT3,NUP160,IFNA21,NUP50,NUP42,ISG15,MAPK3,OAS3,TRIM62,VCAM1,TR…	7.85013e-06	0.00670402	1	0.251908		ATP6AP2	CAPN1
	REACTOME_PROCESSING_OF_CAPPED_INTRON_CONTAINING_PRE_MRNA	213	1.36741	SMNDC1,HNRNPC,AAAS,GTF2F1,SUGP1,NUP35,SRRT,NXF1,SNRNP35,SF3B2,SLBP,PPIL1,PPIL4,DDX39A,DDX23,NUP62,LSM5,CDC40,NXT1,SF1,THOC2,HNRNPU,NDC1,SF3A1,NUP210,CTNNBL1,POM121,SNRPA,NUP54,DHX38,NUP43,SNRPB,CHTOP,SYMPK,NUDT21,SRSF3,GLE1,RNPC3,PPIL6,DHX9,U2SURP,LSM6,PABPN1,SRSF1,NUP205,LSM4,ZRSR2,SNRNP200,HNRNPA1,PPIE,PAPOLA,METTL3,SRRM2,SRRM1,POM121C,NUP155,SF3B4,POLR2C,GPKOW,PPIL3,SNRPD3,HNRNPA0,METTL14,SNRP…	1.80118e-05	0.00769103	1	0.337278		ATP6V0A1	CAT
	WP_TRANSLATION_FACTORS	43	1.70034	EIF4G3,EIF3J,EIF1,EIF1AX,PAIP1,EIF2AK2,EIF2AK3,EIF3B,EIF4G1,EEF2,EIF2B5,EIF5B,EIF4A1,EIF4H,EIF2B4,EIF3G	1.80118e-05	0.00769103	1	0.194444		ATP6V0C	CD14
	REACTOME_GLYCOLYSIS	69	1.56187	PKM,PPP2CB,AAAS,NUP35,ENO3,HK1,PPP2CA,NUP62,ALDOA,NDC1,NUP210,POM121,GAPDH,NUP54,PRKACB,NUP43,ENO1,NUP205,ADPGK,HK3,POM121C,NUP155,BPGM,GNPDA1,PGP,PPP2R1A,PFKL,NUP98,NUP160,NUP50,NUP42,PGK1,PPP2R1B,PGK2,NUP153,PPP2R5D,PFKP	3.17114e-05	0.0108326	1	0.320755		ATP6V1D	CD177
	REACTOME_ANTIVIRAL_MECHANISM_BY_IFN_STIMULATED_GENES	76	1.54491	AAAS,EIF4G3,FLNA,KPNB1,NUP35,KPNA4,NUP62,PLCG1,PPM1B,EIF2AK2,NDC1,EIF4G1,NUP210,TRIM25,UBE2E1,POM121,NUP54,NUP43,OAS1,EIF4A1,NUP205,UBE2N,EIF4G2,POM121C,MX1,NUP155,MX2,OAS2,KPNA3,KPNA5,ARIH1,NUP98,PDE12,NUP160,NUP50,NUP42,ISG15,MAPK3,OAS3,OASL,NUP153,STAT1,JAK1	5.41615e-05	0.015418	1	0.287879		AZU1	CD44
	REACTOME_GOLGI_TO_ER_RETROGRADE_TRANSPORT	117	1.42854	KIF23,KIF3B,KDELR2,ARCN1,TMED2,KIF1C,KIF2C,KIF1B,DYNC1LI2,DCTN1,TUBB4A,COPA,CAPZA2,TMED10,DCTN2,ARF3,COPB2,KIFC2,GBF1,KIF3C,ARFGAP3,BICD1,DYNC1H1,KIF5A,ACTR10,PLA2G4A,ARF4,KIF13B,RINT1,NBAS,DYNC1LI1,RAB3GAP1,KDELR1,COPG2,KLC2,ZW10,TUBA1C,GALNT1,KIFAP3,TUBB1,DCTN3,CAPZA3,KIF25,NAPA	7.95287e-05	0.019405	1	0.328767		B4GALT1	CD58
	REACTOME_NS1_MEDIATED_EFFECTS_ON_HOST_PATHWAYS	39	1.64516	AAAS,KPNB1,NUP35,KPNA4,NUP62,EIF2AK2,NDC1,NUP210,POM121,NUP54,NUP43,PABPN1,NUP205,POM121C,NUP155,KPNA3,KPNA5,NUP98,NUP160,NUP50,NUP42,ISG15	0.000119033	0.0225898	1	0.258065		BIN2	CD63
	WP_ATM_SIGNALING_NETWORK_IN_DEVELOPMENT_AND_DISEASE	44	1.6002	MAP3K5,SMC1A,RASGRF1,KAT5,RNF20,NBN,TSC2,RNF40,PTPA,PRKDC,RIF1,BUB1,HMGN1,STK11,NFKB1,ATM,TRIM28,CDK5R1,CDK1,ATMIN,G6PD,CDK5,RAD50	0.000119033	0.0225898	0			BRI3	CD93
	REACTOME_DEADENYLATION_DEPENDENT_MRNA_DECAY	50	1.5619	PAN3,DIS3,LSM5,PAIP1,CNOT7,EXOSC9,EIF4G1,EXOSC6,EIF4A1,PAN2,PATL1,LSM6,LSM4,EXOSC8,EDC3,EXOSC1,HBS1L,CNOT10,DCP1A,CNOT2,CNOT1	0.000150774	0.0257522	0			BST1	CDK13
	WP_VEGFAVEGFR2_SIGNALING_PATHWAY	397	1.2347	TPP1,MOV10,TRAF3IP2,MMP2,EZR,RAP1B,CLTC,CTNNA1,JUN,MAP3K5,NEXN,LARP7,IER5,IGFBP7,DUSP5,MAP2K6,NAP1L1,STAM,TRPC1,CYBB,BRD4,CYP2C8,TPM3,FOXO3,HMGB1,MYH9,ARNT,ABL1,EPHB2,PPP2CA,HDAC1,FGD5,PLCG1,LDB2,PRKD2,ACP1,ALDOA,EIF2AK3,PSMD11,ROCK2,DECR1,S1PR1,PIK3R2,PXN,EIF4G1,CCN2,MYO1C,RAB11A,ARMCX1,ADAMTS1,EWSR1,GAPDH,PRKCD,NCL,PLCB3,SRPK1,HLX,TBCA,PRKCE,HBD,QKI,STAT6,PLA2G4A,TNFRSF10C,FXR2,DOK1,VPS39,MAPK1…	0.000166645	0.0258753	1	0.249123		BST2	CEACAM6
	REACTOME_TRANS_GOLGI_NETWORK_VESICLE_BUDDING	69	1.50281	CLTC,TPD52,AP3B1,AP1S1,FTH1,CLINT1,AP1G2,GOLGB1,GBF1,AP1B1,CTSZ,GAK,TGOLN2,BLOC1S4,DNM2,VAMP7,STX4,AP1G1,BLOC1S1,HGS,SORT1,IGF2R,AP1S2,CHMP2A,DTNBP1,AP4B1,AP1S3,NAPA,HIP1R,M6PR,PUM1,AP3S1,AP1M1	0.000214257	0.0304959	1	0.358491		C1orf35	CHIT1
										C3	CKAP4
										C3AR1	CLEC5A
										C5AR1	CMTM6
										C6orf120	COMMD9
										CAB39	COTL1
										CAND1	CPNE1
										CANT1	CPNE3
										CAP1	CRACR2A
										CAPN1	CRISP3
										CAT	CRISPLD2
										CD177	CTSD
										CD300A	CTSS
										CD47	CTSZ
										CD63	CYBB
										CDA	DEGS1
										CDK13	DIAPH1
										CEACAM1	DNAJC13
										CEACAM3	DNAJC5
										CFD	DNASE1L1
										CFP	DOCK2
										CLEC12A	DOK3
										CLEC4D	DYNC1H1
										CLEC5A	DYNC1LI1
										CMTM6	DYNLT1
										CNN2	EEF2
										COMMD9	ENPP4
										COPB1	ERP44
										CPNE1	FCGR2A
										CREG1	FCN1
										CSTB	FGR
										CTSA	FTH1
										CXCL1	FUCA1
										CXCR1	GAA
										CXCR2	GCA
										CYB5R3	GM2A
										CYBA	GOLGA7
										CYSTM1	GPR84
										DDX3X	GRN
										DEFA1	GUSB
										DEFA4	HGSNAT
										DGAT1	HK3
										DIAPH1	HMGB1
										DNAJC13	HPSE
										DNAJC3	HVCN1
										DNAJC5	IGF2R
										DOCK2	IMPDH1
										DOK3	IQGAP1
										DPP7	ITGAL
										DSG1	ITGAM
										DSP	ITGAX
										DYNC1H1	KCMF1
										DYNC1LI1	KPNB1
										DYNLT1	LAMP1
										EEF1A1	LAMTOR3
										ELANE	LCN2
										FABP5	LTA4H
										FCAR	LTF
										FCER1G	MAN2B1
										FCGR2A	MAPK1
										FCN1	MAPK14
										FGR	MCEMP1
										FRK	METTL7A
										GAA	MMP25
										GDI2	MMP8
										GGH	MMP9
										GLA	MPO
										GM2A	MVP
										GMFG	NBEAL2
										GNS	NCKAP1L
										GRN	NFKB1
										GSDMD	OLR1
										GUSB	ORMDL3
										HEXB	PDXK
										HK3	PECAM1
										HLA-A	PFKL
										HPSE	PGRMC1
										HSP90AB1	PKM
										HSPA1B	PLEKHO2
										HSPA8	PPIA
										HUWE1	PPIE
										IGF2R	PRDX4
										IMPDH1	PRKCD
										IQGAP1	PSAP
										IST1	PSMB7
										ITGAL	PSMC2
										ITGAV	PSMC3
										ITGAX	PSMD1
										ITGB2	PSMD11
										JUP	PSMD12
										KCMF1	PSMD13
										LAIR1	PSMD14
										LAMTOR2	PSMD2
										LCN2	PSMD3
										LILRB2	PTPRJ
										LILRB3	PYGB
										LPCAT1	RAB10
										LTA4H	RAP1A
										LYZ	RAP1B
										MAN2B1	RETN
										MANBA	RHOG
										MCEMP1	S100A11
										MIF	S100A12
										MME	S100A7
										MMP25	S100A8
										MMP8	SLC15A4
										MMP9	SLC44A2
										MVP	SLPI
										NBEAL2	SPTAN1
										NCKAP1L	STBD1
										NDUFC2	TCIRG1
										NEU1	TCN1
										NFAM1	TIMP2
										NPC2	TMEM30A
										OLR1	TMEM63A
										ORM1	TNFRSF1B
										ORM2	TOM1
										OSCAR	TRPM2
										OSTF1	TSPAN14
										P2RX1	UBR4
										PDAP1	UNC13D
										PFKL	VAT1
										PGAM1	VCP
										PGLYRP1	VNN1
										PGM1	VPS35L
										PGM2	XRCC6
										PLAUR	YPEL5
										PRDX4
										PRKCD
										PRSS3
										PSAP
										PSMC2
										PSMC3
										PSMD1
										PSMD12
										PSMD13
										PSMD14
										PSMD2
										PSMD6
										PTAFR
										PTPN6
										PTPRB
										PTPRC
										PTPRJ
										PTPRN2
										PTX3
										PYCARD
										QPCT
										QSOX1
										RAB10
										RAB14
										RAB18
										RAB3D
										RAB5B
										RAB5C
										RAB6A
										RAB7A
										RAB9B
										RAC1
										RAP2C
										RETN
										RHOA
										RHOG
										RNASE2
										RNASE3
										RNASET2
										ROCK1
										S100A11
										S100A12
										S100A8
										S100A9
										S100P
										SDCBP
										SELL
										SERPINA1
										SERPINB3
										SERPINB6
										SLC11A1
										SLC27A2
										SLC2A5
										SLPI
										SNAP25
										SNAP29
										SPTAN1
										STBD1
										STK10
										SYNGR1
										TBC1D10C
										TCIRG1
										TIMP2
										TLR2
										TMC6
										TMEM179B
										TMEM30A
										TNFAIP6
										TNFRSF1B
										TOM1
										TRAPPC1
										TRPM2
										TSPAN14
										TTR
										TYROBP
										UBR4
										VAMP8
										VAPA
										VAT1
										VCP
										VNN1
										VPS35L
										XRCC5
										YPEL5

[truncated: 6 more sheets: S11, S12, S13, S14, S15, S16]
